# Supplementary material for: Risk of non-cardiac surgery after percutaneous coronary intervention with drug-eluting stents
Source: Sci Rep. 2017 Nov 27;7:16393. doi: 10.1038/s41598-017-16672-z (PMC5704017; doi:10.1038/s41598-017-16672-z)
Supplement: Supplementary file 2 — Supplementary dataset [file 41598_2017_16672_MOESM2_ESM.xlsx]

## Sheet: Coronary stent data 20171028 (S
final_serial_No	Gender	Age	BMI	preop_Hb	Generation_of_DES	Cypher_sirolimus	Taxus_paclitaxel	DES_2nd_generation	Xience	Endeavor	Resolut	Coroflex	Non_fatal_MI	Pul_embolism	Stroke	MACCE	Major_bleed	Interval_between_op_DES	ASA_yes	ASA_no	Clopidogrel_yes	Clopidogrel_no	HTN	DM	CKD	Stroke_hx	Op_time	ASA_Yes_all_through_before_7days	Clopidogrel_Yes_all_through_before_7days	Intraop_colloid	RBC_transfusion	pRBC_units	FFP_transfusion	Preop_Hb	Preop_alb	ASA_No_stop_>7days_or_no_use_within30d	Clopidogrel_No_stop>7days_or_nousewithin30d	Age	Emergency	Redo_operation	Asthma	ESRD	Pul_HTN	Height	EBL_EMR	Urine_output	Vascular_surgery	Disgestive_system	Orthopedic_Surgery
1085	2	77	20.0519	12	2	0	0	1	0	0	0	0	0	0	0	0	0	4	0	0	0	0	1	0	0	0	99	0	0	0	0	0	0	12	3.8	0	0	31	0	0	0	0	0	156.8	50	150	0	0	0
1084	2	66	20.0077	14	1	0	1	0	0	0	0	0	0	0	0	0	0	1	0	1	0	1	0	1	0	0	80	0	0	0	0	0	0	14	4.4	1	1	72	0	0	0	0	0	167.3	100	20	0	0	1
1083	2	85	20.0046	12	2	0	0	1	1	0	0	0	0	0	0	0	0	4	0	1	0	1	0	0	0	0	133	0	0	0	0	0	0	12	3.5	1	1	57	0	0	0	0	0	162			1	0	0
1082	1	62	19.9749	13	2	0	0	1	1	0	0	0	0	0	0	0	0	1	0	1	0	1	0	1	0	1	55	0	0	0	0	0	0	13	4.8	1	1	62	0	0	0	0	0	152	0	0	0	0	0
1081	1	82	19.9431	15	2	0	0	1	0	0	0	0	0	0	0	0	0	1	0	0	0	0	0	0	0	0	245	0	0	0	0	0	0	15		0	0	71	0	0	0	0	0	169.8	500	320	0	0	0
1080	2	49	19.9185	13	1	1	0	0	0	0	0	0	0	0	0	0	0	1	0	0	0	1	1	0	0	0	135	0	0	0	0	0	0	13	4.2	0	1	82	0	0	0	0	0	154.1	0	0	0	0	0
1079	2	78	19.8829	13	1	0	1	0	0	0	0	0	0	0	0	0	0	1	1	0	0	1	0	1	0	0	215	1	0	500	0	0	0	13	3.8	0	1	72	0	0	0	0	0	164.8	400	140	0	1	0
1078	1	63	19.8726	11	2	0	0	1	0	0	0	0	0	0	0	0	0	1	0	1	0	0	0	1	0	0	20	0	0	0	0	0	0	11	3.5	1	0	69	0	0	0	0	0	155.9			0	1	0
1077	2	74	19.8457	9	2	0	0	1	0	0	1	0	0	0	0	0	0	3	1	0	1	0	1	1	1	0	30	1	1	0	0	0	0	9	3.6	0	0	78	0	0	0	1	0	153.4	0	0	0	1	0
1076	1	74	19.8422	12	2	0	0	1	1	0	0	0	0	0	0	0	0	1	0	1	0	1	1	0	0	0	105	0	0	0	0	0	0	12	3.9	1	1	51	0	0	0	0	0	158.9	100	450	0	0	0
1075	1	62	19.808	14	1	0	1	0	0	0	0	0	0	0	0	0	0	1	0	0	0	1	0	0	0	0	190	0	0	500	0	0	0	14	4.8	0	1	67	0	0	0	0	0	172	600	850	0	1	0
1074	1	54	19.801	13	2	0	0	1	0	0	0	0	0	0	0	0	0	1	0	0	0	0	0	0	0	0	98	0	0	0	0	0	0	13	3.9	0	0	72	1	0	0	0	0	171	50	80	0	0	0
1073	2	73	19.798	10	2	0	0	1	1	0	0	0	0	0	0	0	0	1	1	0	1	0	1	1	0	0	50	1	1	0	0	0	0	10	2.7	0	0	86	0	0	0	0	0	157	0	0	0	0	0
1072	2	73	19.798	14	2	0	0	1	1	1	1	0	0	0	0	0	0	1	0	0	0	0	0	1	0	0	366	0	0	0	0	0	0	14	4	0	0	73	0	0	0	0	0	157	480	510	0	1	0
1071	2	82	19.7874	11	2	0	0	1	0	0	0	0	0	0	0	0	0	3	0	1	0	1	0	1	0	0	254	0	0	0	0	0	0	11		1	1	80	0	0	0	0	0	147.5	100	330	0	1	0
1070	1	68	19.7447	12	1	1	0	0	0	0	0	0	0	0	0	0	0	1	1	0	0	1	0	1	0	0	20	1	0	0	0	0	0	12	3.9	0	1	79	0	0	0	0	0	166.9	0	0	0	0	0
1069	1	81	19.7294	12	2	0	0	1	0	0	0	0	0	0	0	0	0	1	1	0	0	1	0	0	0	0	110	1	0	0	0	0	0	12	3.2	0	1	69	0	0	0	0	0	161.8	100	400	0	1	0
1068	2	82	19.7266	10	1	0	1	0	0	0	0	0	0	0	0	0	0	3	0	1	1	0	0	1	0	0	255	0	1	0	0	0	0	10	2.8	1	0	69	0	0	0	0	0	150.7	200	870	0	1	0
1067	1	66	19.7232	12	1	1	0	0	0	0	0	0	0	0	0	0	0	1	0	0	0	0	0	0	0	0	23	0	0	0	0	0	0	12	3.6	0	0	74	0	0	0	0	0	170	0	0	0	1	0
1066	1	72	19.7169	13	2	0	0	1	0	0	0	0	0	0	0	0	0	1	1	0	0	1	0	0	1	0	210	1	0	0	0	0	0	13		0	1	56	0	0	0	1	0	163.1	200	900	0	1	0
1065	2	74	19.6349	10	1	1	1	0	0	0	0	0	0	0	0	0	0	1	0	0	0	1	0	0	0	0	170	0	0	0	0	0	0	10	3	0	1	81	0	0	0	0	0	155.7	200	550	0	1	0
1064	2	76	19.57	11	2	0	0	1	0	0	1	0	0	0	0	0	0	2	1	0	1	0	1	1	1	0	223	1	1	0	0	0	0	11	3.6	0	0	76	1	0	0	1	0	162.3		830	0	1	0
1063	1	81	19.5692	11	2	0	0	1	0	0	1	0	1	0	0	1	0	4	0	0	0	1	0	1	0	0	180	0	0	0	0	0	0	11	3.5	0	1	73	0	0	0	0	0	153.9	900	980	1	0	0
1062	1	53	19.5568	10	1	1	0	0	0	0	0	0	0	0	0	0	0	4	1	0	0	1	0	1	1	0	215	1	0	100	0	0	0	10	3.9	0	1	54	0	0	0	1	0	164	200	2750	0	1	0
1061	1	65	19.5467	9	2	0	0	1	0	0	0	0	0	0	0	0	0	3	1	0	0	0	1	0	0	0	220	1	0	0	0	0	0	9	3	0	0	53	0	0	0	1	0	168.2	100	150	0	1	0
1060	2	72	19.539	12	2	0	0	1	1	1	1	0	0	0	0	0	0	1	0	0	0	0	1	1	0	0	205	0	0	0	0	0	0	12	4.2	0	0	81	0	0	0	0	0	156	200	400	0	1	0
1059	2	60	19.5134	9	2	0	0	1	0	1	0	0	0	0	0	0	0	3	0	0	0	0	1	0	0	0	150	0	0	0	0	0	0	9	3.1	0	0	75	0	0	0	0	0	152.7		20	0	1	0
1058	2	63	19.47	14	1	0	1	0	0	0	0	0	0	0	0	0	0	1	1	0	1	0	0	0	0	0	70	1	1	0	0	0	0	14	5.6	0	0	47	0	0	0	0	0	165.3	50	100	0	0	0
1057	1	68	19.4384	9	2	0	0	1	0	0	0	0	0	0	0	0	0	1	1	0	0	0	1	1	0	0	236	1	0	0	0	0	0	9	3.9	0	0	80	0	0	0	0	0	154.5	150	400	0	1	0
1056	1	67	19.4185	11	1	1	0	0	0	0	0	0	0	0	0	0	1	3	1	0	1	0	0	0	0	1	500	1	1	1000	1	10	1	11	3.3	0	0	84	0	0	0	0	0	170.5	625	520	0	1	0
1055	2	80	19.3703	11	2	0	0	1	0	0	0	0	0	0	0	0	0	1	0	1	0	0	0	0	0	0	270	0	0	0	0	0	0	11	3.6	1	0	75	0	0	0	0	0	156.1	150	120	0	1	0
1054	2	81	19.3558	11	2	0	0	1	0	0	0	0	0	0	0	0	0	4	0	0	0	1	0	0	0	0	175	0	0	0	0	0	0	11	3.4	0	1	63	0	0	0	0	0	164.3	50	110	0	1	0
1053	1	72	19.333	11	2	0	0	1	0	0	0	0	0	0	0	0	0	2	0	1	0	1	0	0	0	0	35	0	0	0	0	0	0	11	4.5	1	1	50	0	0	0	0	0	161.3			0	0	0
1052	1	74	19.3271	10	2	0	0	1	0	0	0	0	0	0	0	0	0	3	0	1	0	1	1	1	1	0	133	0	0	0	0	0	0	10	4.4	1	1	53	0	0	0	1	0	169			1	0	0
1051	2	78	19.2653	15	2	0	0	1	0	0	0	0	1	0	0	1	0	4	0	1	0	1	0	0	0	0	135	0	0	0	0	0	0	15	4.3	1	1	20	1	0	0	0	0	175			0	0	0
1050	2	80	19.2635	13	2	0	0	1	0	1	1	0	0	0	0	0	0	1	0	1	0	1	0	0	0	0	275	0	0	0	0	0	0	13	3.7	1	1	79	0	0	0	0	0	159	1400	120	0	0	0
1049	2	77	19.2508	12	2	0	0	1	0	0	0	0	0	0	0	0	0	1	0	0	0	0	1	0	0	0	215	0	0	0	0	0	0	12	3.9	0	0	77	0	0	0	0	0	161	400	400	0	0	0
1048	1	74	19.2205	13	2	0	0	1	0	0	0	0	0	0	0	0	0	1	0	1	0	1	1	0	0	0	135	0	0	0	0	0	0	13	4.3	1	1	69	0	0	0	0	0	157.7	100	120	0	0	0
1047	1	70	19.2052	13	2	0	0	1	0	1	0	0	0	0	0	0	0	1	0	0	0	1	0	0	0	0	209	0	0	0	0	0	0	13	4.1	0	1	68	0	0	0	0	0	146.2	50	110	0	1	0
1046	1	74	19.1742	13	1	0	1	0	0	0	0	0	0	0	0	0	0	1	0	1	0	0	0	0	0	0	157	0	0	0	0	0	0	13	3.9	1	0	68	0	0	1	0	0	152	200	20	0	1	0
1045	1	66	19.1602	11	2	0	0	1	0	0	0	0	0	0	0	0	0	1	1	0	0	1	1	1	1	0	233	1	0	0	0	0	0	11	3.8	0	1	73	1	0	0	1	0	160	500	10	0	1	0
1044	2	73	19.1571	17	1	0	1	0	0	0	0	0	0	0	0	0	0	1	0	0	0	0	0	0	0	0	115	0	0	0	0	0	0	17	4.1	0	0	88	0	0	0	0	0	162.2	10	0	0	0	0
1043	1	68	19.0654	13	1	1	0	0	0	0	0	0	0	0	0	0	0	1	0	0	0	1	0	1	0	0	135	0	0	0	0	0	0	13	4.5	0	1	73	0	0	0	0	0	172.3	0	0	0	0	0
1042	1	50	19.0219	10	2	0	0	1	1	0	0	0	0	0	0	0	0	1	0	1	0	1	1	1	0	0	215	0	0	0	1	1	1	10	3.1	1	1	60	0	0	0	0	0	165.1	900	1300	0	0	1
1041	1	79	18.9819	13	1	0	1	0	0	0	0	0	0	0	0	0	0	1	0	0	0	1	1	1	0	0	220	0	0	0	0	0	0	13	4.5	0	1	74	0	0	1	0	0	168.9	300	200	0	1	0
1040	2	66	18.9656	13	1	1	0	0	0	0	0	0	0	0	0	0	0	1	1	0	0	1	0	1	0	0	63	1	0	0	0	0	0	13	3.7	0	1	73	0	0	0	0	0	143.4			0	0	0
1039	2	80	18.9293	11	2	0	0	1	0	0	0	0	0	0	0	0	0	1	0	1	0	1	1	1	0	0	325	0	0	0	0	0	0	11	4.1	1	1	75	0	0	0	0	0	168.9	200	200	0	1	0
1038	2	77	18.923	13	1	0	1	0	0	0	0	0	0	0	0	0	0	1	0	1	0	1	0	0	0	0	150	0	0	500	0	0	0	13	3.1	1	1	70	0	0	0	0	0	163.2	300	130	0	1	0
1037	1	70	18.8624	10	2	0	0	1	0	0	0	0	0	0	0	0	0	3	0	1	0	0	1	1	1	0	50	0	0	0	0	0	0	10	4.1	1	0	68	0	0	1	0	0	154.8			0	0	1
1036	2	84	18.848	11	2	0	0	1	0	0	0	0	0	0	0	0	0	1	1	0	0	1	1	1	0	0	50	1	0	0	0	0	0	11	4	0	1	87	0	0	0	0	0	154	50	100	0	1	0
1035	2	81	18.7967	11	2	0	0	1	0	0	0	0	0	0	0	0	0	4	0	1	0	1	1	0	1	0	180	0	0	0	0	0	0	11	3.7	1	1	76	0	0	0	0	0	164.8		60	0	1	0
1034	1	65	18.7047		2	0	0	1	0	0	0	0	0	0	0	0	0	1	1	0	0	1	1	0	0	0	52	1	0	0	0	0	0			0	1	51	0	0	0	0	0	177			0	1	0
1033	2	62	18.6991	13	2	0	0	1	0	0	1	0	0	0	0	0	0	1	0	0	0	0	1	0	0	0	180	0	0	0	0	0	0	13	3.1	0	0	74	0	0	0	0	0	167	150	350	0	1	0
1032	2	77	18.6955	13	2	0	0	1	0	0	0	0	0	0	0	0	0	1	0	1	0	1	0	0	0	0	35	0	0	0	0	0	0	13	4.2	1	1	81	0	0	0	0	0	157.2	0	0	0	0	0
1031	2	64	18.6469	15	1	1	0	0	0	0	0	0	0	0	0	0	0	1	0	0	0	1	1	1	0	0	22	0	0	0	0	0	0	15	4.3	0	1	85	0	0	0	0	0	162.6	0	0	0	0	0
1030	2	62	18.6435	14	2	0	0	1	0	0	0	0	0	0	0	0	0	2	0	0	0	0	1	1	0	0	85	0	0	0	0	0	0	14	3.8	0	0	68	0	0	0	0	0	176	500		0	0	0
1029	2	72	18.6377	14	1	1	0	0	0	0	0	0	0	0	0	0	0	4	0	0	0	0	0	0	0	0	175	0	0	0	0	0	0	14	3.8	0	0	80	0	0	0	0	0	149.4	70	110	0	1	0
1028	1	77	18.6344	13	2	0	0	1	0	0	0	0	0	0	0	0	0	2	0	1	0	1	1	1	1	0	350	0	0	0	0	0	0	13	3.6	1	1	54	0	0	0	1	0	171.8	250	690	0	1	0
1027	2	74	18.6011	11	2	0	0	1	0	0	1	0	0	0	0	0	0	3	1	0	0	1	1	1	0	0	130	1	0	0	0	0	0	11	3.8	0	1	89	0	0	0	0	0	168.4	300	470	0	0	0
1026	2	69	18.5778	12	2	0	0	1	0	0	0	0	0	0	0	0	0	3	1	0	0	1	1	0	0	0	227	1	0	0	0	0	0	12	3.1	0	1	82	0	0	0	0	0	150	200	150	0	0	1
1025	1	78	18.5399	20	2	0	0	1	0	0	0	0	0	0	0	0	0	1	0	0	0	0	0	0	0	0	140	0	0	1000	0	0	0	20	3.7	0	0	67	0	0	0	0	0	153	200	350	0	0	1
1024	1	70	18.5303	13	2	0	0	1	1	0	0	0	0	0	0	0	0	1	1	0	0	1	0	0	0	0	92	1	0	0	0	0	0	13	3.4	0	1	57	0	0	0	0	0	168	0	95	0	1	0
1023	1	77	18.513	11	1	0	1	0	0	0	0	0	0	0	0	0	0	1	0	1	0	1	0	1	0	0	425	0	0	0	0	0	0	11	3.7	1	1	69	0	0	0	0	0	168.8	400	470	0	1	0
1022	1	55	18.5117	13	2	0	0	1	0	0	0	0	0	0	0	0	0	2	0	1	0	1	0	1	0	0	133	0	0	0	0	0	0	13	4.5	1	1	74	0	0	0	0	0	156	0	0	0	0	0
1021	2	74	18.4892	12	2	0	0	1	0	0	0	0	0	0	0	0	0	1	1	0	1	0	1	1	1	0	410	1	1	0	0	0	0	12	4.1	0	0	55	0	0	0	1	0	167.3	900		0	1	0
1020	2	61	18.456	12	1	0	1	0	0	0	0	0	0	0	0	0	0	3	0	1	0	1	0	0	0	0	75	0	0	0	0	0	0	12	3.5	1	1	65	0	0	0	0	0	158.9	50	110	0	1	0
1019	2	69	18.4529	14	2	0	0	1	0	0	0	0	0	0	0	0	0	3	0	1	0	1	0	0	0	0	180	0	0	1000	1	2	1	14	4.2	1	1	70	0	0	0	0	0	172.8	1500	310	0	1	0
1018	2	76	18.4501	8	2	0	0	1	0	0	0	0	0	0	0	0	0	3	0	1	0	1	0	0	0	0	52	0	0	0	0	0	0	8	3	1	1	61	0	0	0	0	0	162.3	0	0	0	1	0
1017	1	80	18.4202	12	2	0	0	1	0	0	0	0	0	0	0	0	0	4	0	1	0	1	1	1	0	0	185	0	0	0	0	0	0	12	4.4	1	1	71	0	0	0	0	0	151	100	200	0	1	0
1016	1	83	18.3827	12	2	0	0	1	0	1	1	0	0	0	0	0	0	3	0	0	0	0	0	0	0	0	255	0	0	950	1	2	1	12	4.2	0	0	78	0	0	0	0	0	172.5	1100	2760	1	0	0
1015	2	73	18.3764	16	2	0	0	1	0	0	0	0	0	0	0	0	0	1	0	1	0	1	0	0	0	0	236	0	0	500	0	0	0	16	3.4	1	1	82	0	0	0	0	0	167	500	615	0	1	0
1014	2	83	18.3203	11	1	1	0	0	0	0	0	0	0	0	0	0	0	1	0	0	0	1	1	0	1	0	35	0	0	0	0	0	0	11	4.4	0	1	86	0	0	0	1	0	160	0	0	0	0	0
1013	2	73	18.3155	13	2	0	0	1	0	1	1	0	0	0	0	0	0	1	1	0	0	1	0	0	0	0	103	1	0	0	0	0	0	13	4.5	0	1	66	0	0	0	0	0	172.5	20	90	0	1	0
1012	2	73	18.3134	11	2	0	0	1	0	0	1	0	0	0	0	0	0	3	1	0	1	0	1	1	0	0	140	1	1	0	0	0	0	11	3.2	0	0	68	0	0	0	0	0	151.8	100	320	1	0	0
1011	1	72	18.3124	12	1	1	0	0	0	0	0	0	0	0	0	0	0	3	0	1	0	1	1	0	0	0	25	0	0	0	0	0	0	12	3.7	1	1	75	0	0	0	0	0	169.4	0	0	0	1	0
1010	2	60	18.0716	14	2	0	0	1	0	0	0	0	0	0	0	0	0	3	1	0	0	1	1	1	0	0	21	1	0	0	0	0	0	14	4.3	0	1	67	0	0	0	0	0	165	0	150	0	0	0
1009	1	56	18.0156	13	1	1	0	0	0	0	0	0	0	0	0	0	0	1	0	1	0	1	0	0	1	0	133	0	0	0	0	0	0	13	3.9	1	1	55	0	0	0	1	0	156.9			0	0	0
1008	1	67	17.9421	9	1	0	1	0	0	0	0	0	0	0	0	0	0	2	0	0	0	0	1	1	1	0	165	0	0	0	0	0	0	9	3.9	0	0	76	0	0	0	1	1	168.1	200	400	0	1	0
1007	1	80	17.8924	10	1	1	0	0	0	0	0	0	0	0	0	0	0	1	1	0	0	1	0	0	0	0	54	1	0	0	0	0	0	10	3.8	0	1	60	0	0	0	0	0	167	0	0	0	0	0
1006	1	75	17.828	10	1	0	1	0	0	0	0	0	0	0	0	0	0	1	0	0	0	1	0	0	0	0	70	0	0	0	0	0	0	10	3.8	0	1	85	0	0	0	0	0	163.4	20	200	0	1	0
1005	2	79	17.7769	12	2	0	0	1	0	0	1	0	0	0	0	0	0	1	0	1	0	1	1	1	0	0	95	0	0	0	0	0	0	12	4	1	1	79	0	0	0	0	0	166.7	250	0	0	0	0
1004	1	77	17.7333	11	1	1	0	0	0	0	0	0	0	0	0	0	0	1	0	1	0	1	0	1	0	0	220	0	0	0	0	0	0	11	3.8	1	1	70	0	0	0	0	0	162.8		240	0	1	0
1003	1	56	17.6566	11	2	0	0	1	0	0	1	0	0	0	0	0	0	3	0	1	0	1	1	0	1	0	380	0	0	0	0	0	0	11	3.8	1	1	83	0	0	0	0	0	163.5	400	380	0	1	0
1002	2	79	17.6542	14	1	0	1	0	0	0	0	0	0	0	0	0	0	1	0	0	0	1	1	0	1	0	231	0	0	0	0	0	0	14	4.8	0	1	80	0	0	0	1	0	150.9	170	0	0	1	0
1001	1	79	17.6535	16	1	1	0	0	0	0	0	0	0	0	0	0	0	1	0	0	0	0	0	0	0	0	111	0	0	0	0	0	0	16	4.5	0	0	70	0	0	0	0	0	170.8	200	100	0	1	0
1000	2	72	17.6289	14	2	0	0	1	0	0	0	0	0	0	0	0	0	2	0	0	0	1	0	0	0	0	60	0	0	0	0	0	0	14	4.9	0	1	54	0	0	0	0	0	169			0	1	0
999	1	78	17.6094	12	2	0	0	1	1	0	0	0	0	0	0	0	0	1	1	0	0	1	1	0	0	0	160	1	0	0	0	0	0	12	3.8	0	1	75	0	0	0	0	0	166.3	400	600	1	0	0
998	1	77	17.5414	11	2	0	0	1	0	0	0	0	0	0	0	0	0	4	0	1	0	1	1	0	0	0	30	0	0	0	0	0	0	11	3.5	1	1	53	0	0	0	0	0	169			0	0	0
997	1	69	17.4798	13	2	0	0	1	0	0	0	0	0	0	0	0	0	2	0	0	0	1	1	0	0	0	153	0	0	0	0	0	0	13	3	0	1	66	1	0	0	0	0	182			0	1	0
996	1	51	17.432	11	1	1	0	0	0	0	0	0	0	0	0	0	0	1	1	0	1	0	1	1	1	0	20	1	1	0	0	0	0	11	2.7	0	0	76	0	0	0	0	0	168			1	0	0
995	2	70	17.293	15	1	1	0	0	0	0	0	0	0	0	0	0	0	1	0	0	0	1	1	0	0	0	68	0	0	0	0	0	0	15	4.1	0	1	64	0	0	0	0	0	171.9	0	110	0	0	0
994	2	72	17.2462	11	1	1	0	0	0	0	0	0	0	0	0	0	0	1	0	1	0	1	1	0	0	0	20	0	0	0	0	0	0	11	4.4	1	1	82	0	0	0	0	0	159	0	0	0	0	0
993	2	71	17.239	12	2	0	0	1	0	0	0	0	0	0	0	0	1	4	0	0	0	0	1	1	0	0	380	0	0	1200	1	7.5	1	12	4.2	0	0	76	0	0	0	0	0	172	1500	1340	0	0	0
992	1	71	17.1967	13	1	1	0	0	0	0	0	0	0	0	0	0	0	4	0	1	0	1	1	0	0	1	235	0	0	1000	1	2	1	13	4.7	1	1	75	0	0	0	0	0	170.6	550	415	0	0	0
991	2	75	17.1252	9	1	1	0	0	0	0	0	0	0	0	0	0	1	3	1	0	1	0	0	0	0	0	100	1	1	500	1	2	1	9	3.3	0	0	72	0	0	0	0	0	163	500	500	0	1	0
990	2	83	17.1204	10	2	0	0	1	0	0	0	0	0	0	0	0	0	2	1	0	1	0	0	1	1	0	354	1	1	0	0	0	0	10	2.6	0	0	78	0	0	0	1	0	157	850		1	0	0
989	2	72	17.0203	11	2	0	0	1	1	0	0	0	0	0	0	0	1	4	1	0	0	1	0	0	0	0	133	1	0	0	1	10	0	11	3.1	0	1	67	0	0	0	0	0	156.9	2400	10	0	0	0
988	1	69	16.9373	12	2	0	0	1	0	0	0	0	0	0	0	0	0	4	0	1	0	1	1	0	1	0	179	0	0	0	0	0	0	12	3.4	1	1	82	0	0	0	0	0	164.8	100	150	0	1	0
987	1	80	16.8731	14	1	0	1	0	0	0	0	0	0	0	0	0	0	1	0	1	0	1	0	0	0	0	108	0	0	0	0	0	0	14	4.1	1	1	65	0	0	0	0	0	161.3	250	0	0	1	0
986	2	81	16.8531	13	1	1	0	0	0	0	0	0	0	0	0	0	0	4	1	0	1	0	0	0	0	0	215	1	1	400	0	0	0	13	3.5	0	0	85	0	0	0	0	0	157.3	300	110	1	0	0
985	1	66	16.5598		2	0	0	1	0	0	0	0	0	1	0	1	0	4	0	1	0	1	0	0	0	0	75	0	0	0	0	0	0			1	1	84	0	0	0	0	0	156			0	0	0
984	1	71	16.358	11	2	0	0	1	0	1	0	0	0	0	0	0	0	2	1	0	0	1	1	1	0	0	133	1	0	0	0	0	0	11	4.3	0	1	72	0	0	0	0	0	155			0	0	0
983	1	80	16.3147	13	2	0	0	1	0	0	0	0	0	0	0	0	0	2	0	1	1	0	0	1	1	0	161	0	1	0	0	0	0	13	3.3	1	0	78	0	0	0	1	0	167			0	1	0
982	2	67	16.2103	11	1	0	1	0	0	0	0	0	0	0	0	0	0	3	0	0	0	0	0	0	0	0	185	0	0	0	0	0	0	11	3.8	0	0	79	0	0	0	0	0	162.3	50	550	0	1	0
981	1	65	15.9131	12	1	1	0	0	0	0	0	0	0	0	0	0	0	1	1	0	1	0	1	0	0	0	50	1	1	0	0	0	0	12	3.4	0	0	81	0	0	0	0	0	164	0	0	0	0	0
980	1	66	15.8989	15	2	0	0	1	0	0	0	0	0	0	0	0	0	4	0	0	0	1	1	0	0	0	150	0	0	0	0	0	0	15	4.4	0	1	73	0	0	0	0	0	165.6	50	90	0	0	0
979	1	57	15.8764	13	1	0	1	0	0	0	0	0	0	0	0	0	0	1	0	1	0	1	1	0	0	0	30	0	0	0	0	0	0	13	4.3	1	1	64	0	0	0	0	0	160.7	100	0	0	1	0
978	2	69	15.6915	12	2	0	0	1	0	0	0	0	0	0	0	0	0	4	0	1	0	1	1	0	0	0	295	0	0	500	0	0	0	12	3.5	1	1	73	0	0	0	0	0	150.2	350	990	0	1	0
977	1	91	15.6567	11	1	1	0	0	0	0	0	0	0	0	0	0	1	3	0	1	0	1	0	0	0	0	583	0	0	1500	1	8	1	11	4.4	1	1	79	0	0	0	0	0	171.5	1700	1250	0	1	0
976	1	72	15.259	10	1	0	1	0	0	0	0	0	1	0	0	1	0	3	0	0	0	0	1	0	0	0	260	0	0	0	0	0	0	10	4.2	0	0	55	0	0	0	0	0	157.6	150	165	0	0	0
975	1	64	15.2219	12	1	0	1	0	0	0	0	0	0	0	0	0	0	1	1	0	0	1	1	1	1	0	100	1	0	0	0	0	0	12	2.8	0	1	61	0	0	0	1	0	158	0	0	1	0	0
974	2	65	14.649	13	1	0	1	0	0	0	0	0	0	0	0	0	0	1	0	1	0	1	0	0	0	0	295	0	0	0	0	0	0	13	4.6	1	1	80	0	0	0	0	0	164	170	200	0	1	0
973	2	83	13.7716	9	1	0	1	0	0	0	0	0	0	0	0	0	0	1	0	1	0	0	0	1	0	0	173	0	0	0	0	0	0	9	3	1	0	74	0	0	0	0	0	170	100	110	0	1	0
972	2	75	12.82	12	1	1	1	0	0	0	0	0	0	0	0	0	0	1	0	1	1	0	0	0	0	0	105	0	1	0	0	0	0	12	4.4	1	0	69	0	0	0	0	0	155	200	40	0	0	0
971	2	74	12.7182	12	2	0	0	1	1	0	0	0	0	0	0	0	0	2	0	1	0	1	0	0	0	0	55	0	0	0	0	0	0	12	3.1	1	1	90	0	0	0	0	0	166.6		50	0	0	0
970	1	79	12.699	8	1	1	0	0	0	0	0	0	0	0	0	0	1	1	0	1	0	1	1	1	0	0	165	0	0	300	1	3.5	1	8	4.1	1	1	71	0	0	0	0	0	170	100	0	1	0	0
969	1	72	23.4	11	2	0	0	1	0	0	0	0	0	0	0	0	0	4	1	0	1	0	0	0	0	0	21	1	1	0	0	0	0	11	3.1	0	0	77	0	0	0	0	0		0	0	0	0	0
968	1	77	23.4	11	2	0	0	1	0	0	1	0	0	0	0	0	0	4	0	1	0	1	0	0	0	0	120	0	0	600	1	1	1	11	3.2	1	1	88	0	0	0	0	0		100	100	0	0	0
967	2	76	23.4	11	2	0	0	1	0	0	0	0	0	0	0	0	0	4	1	0	0	1	0	1	0	0	46	1	0	0	0	0	0	11	3.1	0	1	74	0	0	0	0	0			10	0	0	0
966	1	69	23.4	10	2	0	0	1	0	0	0	0	0	0	0	0	0	4	0	1	0	1	0	0	0	0	133	0	0	0	0	0	0	10	3.2	1	1	64	0	0	0	0	0				0	0	0
965	2	61	23.4	10	2	0	0	1	0	0	1	0	0	0	0	0	0	4	0	0	1	0	1	1	0	0	45	0	1	0	0	0	0	10	2.8	0	0	78	0	0	0	0	0				0	0	0
964	1	61	23.4	11	1	1	0	0	0	0	0	0	0	0	0	0	0	4	0	1	0	1	0	0	0	0	125	0	0	500	1	0.9	1	11		1	1	56	0	0	0	0	0		400	160	0	0	0
963	2	76	23.4	10	2	0	0	1	1	0	0	0	0	0	0	0	0	4	1	0	1	0	1	0	0	0	378	1	1	0	0	0	0	10	3.2	0	0	77	0	0	0	0	0		700	490	1	0	0
1	2	72	24.0103	12	1	0	1	0	0	0	0	0	0	0	0	0	0	3	0	1	0	0	1	1	0	0	59	0	0	0	0	0	0	12	3.9	1	0	72	0	0	0	0	0	153.4			0	1	0
2	1	71	23.8437	15	2	0	0	1	0	0	0	0	0	0	0	0	0	3	0	1	0	1	1	0	0	0	45	0	0	0	0	0	0	15	3.9	1	1	71	0	0	0	0	0	172.5			0	0	0
3	1	72	21.4214	11	2	0	0	1	0	0	0	0	0	0	0	0	0	4	0	1	0	0	0	1	0	0	55	0	0	0	0	0	0	11	3.6	1	0	72	0	0	0	0	0	166.1		150	0	1	0
4	1	72	22.7499	13	1	0	1	0	0	0	0	0	0	0	0	0	0	1	0	0	0	0	0	0	0	0	135	0	0	0	0	0	0	13	4.3	0	0	72	0	0	0	0	0	162.4	800	600	0	0	0
5	2	72	16.358	11	2	0	0	1	0	1	0	0	0	0	0	0	0	2	1	0	0	1	1	1	0	0	133	1	0	0	0	0	0	11	4.3	0	1	72	0	0	0	0	0	155			0	0	0
6	2	81	22.2444	12	2	0	0	1	0	0	0	0	0	0	0	0	0	3	1	0	1	0	1	0	0	0	295	1	1	0	0	0	0	12	3.7	0	0	81	0	0	0	0	0	152.6	900	250	1	0	0
7	1	75	21.1307	10	2	0	0	1	0	0	0	0	0	0	0	0	0	4	1	0	0	1	1	1	0	0	40	1	0	0	0	0	0	10	2.3	0	1	75	0	0	0	0	0	177.4			0	0	0
8	2	81	23.9563	15	2	0	0	1	0	0	0	0	0	0	0	0	0	4	0	1	0	1	1	0	0	0	70	0	0	0	0	0	0	15	4.3	1	1	81	0	0	0	0	0	156	200		0	0	1
9	2	73	29.3859	12	2	0	0	1	0	0	0	0	0	0	0	0	0	3	0	1	0	1	1	1	0	0	130	0	0	0	0	0	0	12	4.3	1	1	73	0	0	0	0	0	147	200	150	0	0	1
10	2	67	17.0203	11	2	0	0	1	1	0	0	0	0	0	0	0	1	4	1	0	0	1	0	0	0	0	133	1	0	0	1	10	0	11	3.1	0	1	67	0	0	0	0	0	156.9	2400	10	0	0	0
11	1	69	21.826	12	1	1	0	0	0	0	0	0	0	0	0	0	0	1	0	1	0	1	0	1	0	0	35	0	0	0	0	0	0	12	4.4	1	1	69	0	0	0	0	0	170.3			0	0	0
12	1	79	24.584	14	2	0	0	1	0	0	0	0	0	0	0	0	0	3	0	1	0	1	1	1	0	0	115	0	0	0	0	0	0	14	4	1	1	79	0	0	0	0	0	160.4			0	0	0
13	1	76	22.5163	16	2	0	0	1	0	0	0	0	0	0	0	0	0	1	0	0	1	0	1	0	0	0	20	0	1	0	0	0	0	16	4.1	0	0	76	0	0	0	0	0	172.5			0	0	0
14	1	68	26.2527	13	2	0	0	1	0	0	0	0	0	0	0	0	0	4	1	0	0	1	0	1	0	0	165	1	0	0	0	0	0	13	3.8	0	1	68	0	0	0	0	0	173.8	100	260	0	0	0
15	2	77	26.4968	11	2	0	0	1	0	0	0	0	0	0	0	0	0	3	0	1	0	1	0	0	0	0	25	0	0	0	0	0	0	11	4.3	1	1	77	0	0	1	0	0	155.9			0	1	0
16	1	83	24.5578	10	1	0	1	0	0	0	0	0	0	0	0	0	0	1	0	1	0	0	1	1	0	0	55	0	0	0	0	0	0	10	3.7	1	0	83	0	0	0	0	0	155	200	30	0	0	1
17	1	53	29.5749	14	2	0	0	1	0	0	0	0	0	0	0	0	0	4	0	1	0	1	1	1	0	0	205	0	0	0	0	0	0	14	5	1	1	53	0	0	0	0	0	172.3	40	1070	0	1	0
18	1	55	18.4892	12	2	0	0	1	0	0	0	0	0	0	0	0	0	1	1	0	1	0	1	1	1	0	410	1	1	0	0	0	0	12	4.1	0	0	55	0	0	0	1	0	167.3	900		0	1	0
19	1	60	24.7372	16	2	0	0	1	0	0	0	0	0	0	0	0	0	3	1	0	1	0	1	1	0	0	133	1	1	0	0	0	0	16	4.5	0	0	60	0	0	0	0	0	181.4			0	0	1
20	1	78	23.1882	13	1	0	1	0	0	0	0	0	0	0	0	0	0	1	1	0	0	1	1	1	0	0	300	1	0	0	0	0	0	13	4.3	0	1	78	0	0	0	0	0	173	1200	1600	1	0	0
21	2	75	19.5134	9	2	0	0	1	0	1	0	0	0	0	0	0	0	3	0	0	0	0	1	0	0	0	150	0	0	0	0	0	0	9	3.1	0	0	75	0	0	0	0	0	152.7		20	0	1	0
22	2	73	38.3383	12	1	0	1	0	0	0	0	0	0	0	0	0	0	1	0	1	0	1	1	0	0	0	110	0	0	0	0	0	0	12	3.8	1	1	73	0	0	0	0	0	156	150		0	0	1
23	2	70	20.9101	10	1	1	0	0	0	0	0	0	0	0	0	0	0	3	0	0	0	0	0	1	1	1	410	0	0	0	0	0	0	10	3.9	0	0	70	1	0	0	1	0	158	200	45	1	0	0
24	1	74	21.0443	14	1	0	1	0	0	0	0	0	0	0	0	0	0	1	0	1	0	1	0	0	0	0	20	0	0	0	0	0	0	14	4.6	1	1	74	0	0	0	0	0	165.8	10		0	0	0
25	1	63	22.9774	11	2	0	0	1	0	0	0	0	0	0	0	0	0	4	0	0	0	1	1	1	0	0	315	0	0	0	0	0	0	11	4.5	0	1	63	0	0	0	0	0	164	600	350	0	1	0
26	1	82	23.4846	14	2	0	0	1	0	0	0	0	0	0	0	0	0	3	0	1	0	1	1	0	0	0	195	0	0	0	0	0	0	14	4.5	1	1	82	0	0	0	0	0	164.5	150	1680	1	0	0
27	1	79	21.2671	13	1	0	1	0	0	0	0	0	0	0	0	0	0	1	0	0	0	1	1	1	0	0	235	0	0	0	0	0	0	13	3.8	0	1	79	0	0	0	0	0	164	600	210	0	1	0
28	2	79	24.653	10	2	0	0	1	0	0	0	0	0	0	0	0	0	4	0	0	0	1	0	1	0	0	115	0	0	0	0	0	0	10	4.1	0	1	79	0	0	0	0	0	148		30	0	0	0
29	1	53	17.5414	11	2	0	0	1	0	0	0	0	0	0	0	0	0	4	0	1	0	1	1	0	0	0	30	0	0	0	0	0	0	11	3.5	1	1	53	0	0	0	0	0	169			0	0	0
30	1	60	23.1204	15	2	0	0	1	0	0	0	0	0	0	0	0	0	3	0	0	0	0	0	1	0	0	153	0	0	0	0	0	0	15	4.3	0	0	60	0	0	0	0	0	168.7	150	130	0	0	0
31	1	71	23.6087	14	2	0	0	1	0	0	0	0	0	0	0	0	0	1	0	0	0	0	1	0	0	0	95	0	0	0	0	0	0	14	4.2	0	0	71	0	0	0	0	0	167.2			0	0	0
32	1	74	25.0352	13	2	0	0	1	0	0	0	0	0	0	0	0	0	1	0	1	0	1	1	0	0	0	43	0	0	0	0	0	0	13	3.8	1	1	74	0	0	0	0	0	178.2	50		0	1	0
33	2	55	25.5045	14	2	0	0	1	0	0	0	0	0	0	0	0	0	3	0	1	0	1	0	0	0	0	133	0	0	0	0	0	0	14	4.6	1	1	55	0	0	0	0	0	158.1			0	0	0
34	2	66	20.5352	12	1	1	0	0	0	0	0	0	0	0	0	0	0	1	0	1	0	1	1	0	0	0	35	0	0	0	0	0	0	12	3.8	1	1	66	0	0	0	0	0	163			0	1	0
35	1	63	25.5428	14	2	0	0	1	0	0	0	0	0	0	0	0	0	3	0	0	0	1	0	0	0	0	100	0	0	0	0	0	0	14	4.7	0	1	63	0	0	0	0	0	164	300	400	0	1	0
36	1	70	26.451	13	2	0	0	1	0	1	1	0	0	0	0	0	0	3	1	0	0	0	1	1	0	0	26	1	0	0	0	0	0	13	4.4	0	0	70	0	0	0	0	0	165.5		250	0	1	0
37	1	83	21.4371	13	2	0	0	1	0	0	0	0	0	0	0	0	0	3	0	1	0	1	1	0	0	0	275	0	0	0	0	0	0	13	4.2	1	1	83	0	0	0	0	0	166.6	900		0	0	0
38	1	72	26.5155	12	2	0	0	1	0	0	0	0	0	0	0	0	0	1	0	1	0	1	1	1	0	0	65	0	0	0	0	0	0	12	4.4	1	1	72	0	0	0	0	0	169.3	300		0	0	0
39	2	83	20.7982	11	2	0	0	1	1	0	0	0	0	0	0	0	0	2	1	0	0	0	1	0	0	0	50	1	0	0	0	0	0	11	4	0	0	83	0	0	0	0	0	139.2			0	0	0
40	2	89	28.504	10	2	0	0	1	0	0	0	0	0	0	0	0	0	4	0	1	1	0	1	1	0	0	30	0	1	0	0	0	0	10	3.1	1	0	89	1	0	0	0	0	154			0	0	0
41	1	62	21.1166	13	2	0	0	1	0	0	0	0	0	0	0	0	0	2	0	1	0	1	0	1	0	0	180	0	0	0	1	3	0	13	4.3	1	1	62	1	0	0	0	0	173	1500	1370	0	0	0
42	2	76	28.93	11	2	0	0	1	0	0	0	0	0	0	0	0	0	4	1	0	0	0	1	1	0	0	100	1	0	0	0	0	0	11	4.1	0	0	76	0	0	0	0	0	149.2	70		0	0	0
43	1	46	34.8123	15	2	0	0	1	0	0	0	0	0	0	0	0	0	4	0	0	0	1	1	1	0	0	80	0	0	0	0	0	0	15	4.2	0	1	46	0	0	0	0	0	162.3	20		0	0	0
44	1	77	23.4051	11	2	0	0	1	0	0	0	0	0	0	0	0	0	3	1	0	1	0	1	0	1	0	35	1	1	0	0	0	0	11	3.3	0	0	77	0	0	0	1	0	170.2			0	0	0
45	2	62	25.9358	10	2	0	0	1	1	0	0	0	0	0	0	0	0	4	0	1	1	0	0	0	0	0	165	0	1	0	0	0	0	10	2.8	1	0	62	0	0	0	0	0	151.4			0	0	0
46	1	74	22.7144	11	1	1	0	0	0	0	0	0	0	0	0	0	0	1	0	0	0	0	1	1	1	0	65	0	0	0	0	0	0	11	3.7	0	0	74	0	0	0	1	0	167.2			0	0	0
47	2	79	20.8829	12	2	0	0	1	0	0	0	0	0	0	0	0	0	4	0	1	0	1	1	0	0	0	55	0	0	0	0	0	0	12		1	1	79	0	0	0	0	0	161.4		400	0	1	0
48	2	74	24.9097	11	2	0	0	1	0	0	0	0	0	0	0	0	0	1	0	1	0	1	1	1	0	0	290	0	0	0	0	0	0	11	4.2	1	1	74	0	0	0	0	0	151.8	400	600	0	1	0
49	2	66	21.3051	12	2	0	0	1	0	0	0	0	0	0	0	0	0	4	0	1	0	1	1	0	0	0	75	0	0	0	0	0	0	12	4.1	1	1	66	0	0	0	0	0	157.5		50	0	1	0
50	1	67	25.3473	15	2	0	0	1	1	0	0	0	0	0	0	0	0	1	0	0	0	1	1	0	0	1	30	0	0	0	0	0	0	15	4.5	0	1	67	0	0	0	0	0	158.9	10		0	0	0
51	2	71	31.9908	11	2	0	0	1	0	0	0	0	0	0	0	0	0	2	1	0	0	1	0	0	0	0	45	1	0	0	0	0	0	11	5	0	1	71	0	0	0	0	0	147.5			1	0	0
52	2	55	18.0156	13	1	1	0	0	0	0	0	0	0	0	0	0	0	1	0	1	0	1	0	0	1	0	133	0	0	0	0	0	0	13	3.9	1	1	55	0	0	0	1	0	156.9			0	0	0
53	1	70	17.7333	11	1	1	0	0	0	0	0	0	0	0	0	0	0	1	0	1	0	1	0	1	0	0	220	0	0	0	0	0	0	11	3.8	1	1	70	0	0	0	0	0	162.8		240	0	1	0
54	1	66	25.822	13	2	0	0	1	0	0	0	0	0	0	0	0	0	4	0	1	0	1	0	0	0	0	197	0	0	0	0	0	0	13	4.3	1	1	66	0	0	0	0	0	161.8	150	550	0	1	0
55	2	51	23.3767	13	2	0	0	1	0	0	0	0	0	0	0	0	0	4	0	0	0	1	1	0	0	0	25	0	0	0	0	0	0	13	4.8	0	1	51	0	0	0	0	0	158.8	50		0	0	0
56	1	54	26.903	14	2	0	0	1	0	0	0	0	0	0	0	0	0	3	1	0	0	1	0	0	0	0	155	1	0	0	0	0	0	14	4.7	0	1	54	0	0	0	0	0	179		220	0	0	0
57	1	69	25.5532	15	2	0	0	1	0	0	0	0	0	0	0	0	0	1	0	0	0	0	1	0	0	1	105	0	0	0	0	0	0	15	4.5	0	0	69	0	0	0	0	0	164.8			0	1	0
58	2	81	26.1639	11	2	0	0	1	0	0	0	0	0	0	0	0	0	4	0	1	0	1	1	0	0	0	190	0	0	0	0	0	0	11	4.1	1	1	81	0	0	0	0	0	147.6	200	100	0	1	0
59	2	73	18.9656	13	1	1	0	0	0	0	0	0	0	0	0	0	0	1	1	0	0	1	0	1	0	0	63	1	0	0	0	0	0	13	3.7	0	1	73	0	0	0	0	0	143.4			0	0	0
60	1	82	16.9373	12	2	0	0	1	0	0	0	0	0	0	0	0	0	4	0	1	0	1	1	0	1	0	179	0	0	0	0	0	0	12	3.4	1	1	82	0	0	0	0	0	164.8	100	150	0	1	0
61	1	76	17.432	11	1	1	0	0	0	0	0	0	0	0	0	0	0	1	1	0	1	0	1	1	1	0	20	1	1	0	0	0	0	11	2.7	0	0	76	0	0	0	0	0	168			1	0	0
62	1	73	30.6047	16	2	0	0	1	0	0	0	0	0	0	0	0	0	3	1	0	0	0	1	0	0	0	35	1	0	0	0	0	0	16	4.4	0	0	73	0	0	0	0	0	168.7			0	0	0
63	2	75	26.9534	13	2	0	0	1	0	1	1	0	0	0	0	0	0	1	0	0	0	0	1	0	0	0	195	0	0	0	0	0	0	13	4	0	0	75	0	0	0	0	0	149.2	200	450	0	0	1
64	2	54	22.3958	10	1	0	1	0	0	0	0	0	0	0	0	0	0	1	0	0	0	1	1	1	1	0	150	0	0	0	0	0	0	10	3.4	0	1	54	0	0	0	1	0	151.2	250	0	0	1	0
65	1	57	20.0046	12	2	0	0	1	1	0	0	0	0	0	0	0	0	4	0	1	0	1	0	0	0	0	133	0	0	0	0	0	0	12	3.5	1	1	57	0	0	0	0	0	162			1	0	0
66	1	68	30.2473	15	2	0	0	1	0	0	0	0	0	0	0	0	0	4	1	0	0	1	0	1	0	0	194	1	0	0	0	0	0	15	4.5	0	1	68	0	0	0	0	0	166.1	250	190	0	1	0
67	1	62	28.6205	16	1	1	0	0	0	0	0	0	0	0	1	1	0	2	0	1	0	1	1	1	0	0	158	0	0	0	0	0	0	16	4.5	1	1	42	0	0	0	0	0	174.5	40		0	0	1
68	1	67	25.9963	14	2	0	0	1	0	0	0	0	0	0	0	0	0	1	0	1	0	1	0	1	0	0	133	0	0	0	0	0	0	14	4.4	1	1	67	0	0	0	0	0	169.4			0	0	0
69	2	76	22.7067	13	2	0	0	1	1	0	0	0	0	0	0	0	0	1	1	0	0	0	1	0	0	0	200	1	0	0	0	0	0	13	4.4	0	0	76	0	0	0	0	0	149.5	750	1350	0	0	1
70	1	58	26.2976	15	2	0	0	1	0	0	0	0	0	0	0	0	0	2	0	1	0	1	0	0	0	0	70	0	0	0	0	0	0	15	4.6	1	1	58	0	0	0	0	0	170			0	0	0
71	1	62	21.8023	15	2	0	0	1	1	0	0	0	0	0	0	0	0	2	0	0	0	0	0	1	0	0	35	0	0	0	0	0	0	15	4.7	0	0	62	0	0	0	0	0	172			0	0	0
72	1	82	24.1779	13	2	0	0	1	1	0	0	0	0	0	0	0	0	4	0	1	0	1	0	0	0	0	133	0	0	0	0	0	0	13	4.4	1	1	82	0	0	0	0	0	169.3	50	400	0	0	0
73	1	81	24.9944	16	2	0	0	1	0	1	0	0	0	0	0	0	0	1	0	1	0	1	0	0	0	0	140	0	0	0	0	0	0	16	3.9	1	1	81	0	0	0	0	0	171.6	500	150	0	0	0
74	2	74	21.631	12	1	1	0	0	0	0	0	0	0	0	0	0	0	1	0	0	0	1	1	0	0	0	21	0	0	0	0	0	0	12		0	1	74	0	0	0	0	1	154			0	1	0
75	1	64	26.4922	15	2	0	0	1	1	0	0	0	0	0	0	0	0	1	0	0	0	0	0	1	0	0	25	0	0	0	0	0	0	15	4.7	0	0	64	0	0	0	0	0	174.1			0	0	0
76	1	65	18.456	12	1	0	1	0	0	0	0	0	0	0	0	0	0	3	0	1	0	1	0	0	0	0	75	0	0	0	0	0	0	12	3.5	1	1	65	0	0	0	0	0	158.9	50	110	0	1	0
77	1	68	25.9501	14	2	0	0	1	0	0	0	0	0	0	0	0	0	3	0	1	0	1	1	0	0	0	85	0	0	0	0	0	0	14	4.6	1	1	68	0	0	0	0	0	161.4	150	180	0	0	1
78	1	51	22.9555	15	2	0	0	1	0	0	0	0	0	0	0	0	0	1	1	0	0	0	1	0	0	0	20	1	0	0	0	0	0	15	4.9	0	0	51	0	0	0	0	0	174			0	1	0
79	2	56	26.1941	13	2	0	0	1	1	1	1	0	0	0	0	0	0	1	0	1	0	1	0	0	0	0	65	0	0	0	0	0	0	13	4.5	1	1	56	0	0	0	0	0	165.1			0	1	0
80	1	56	23.7863	15	2	0	0	1	0	0	0	0	0	0	0	0	0	2	1	0	0	1	1	1	0	0	95	1	0	0	0	0	0	15	4.9	0	1	56	0	0	0	0	0	169.7	130		0	0	0
81	1	89	18.6011	11	2	0	0	1	0	0	1	0	0	0	0	0	0	3	1	0	0	1	1	1	0	0	130	1	0	0	0	0	0	11	3.8	0	1	89	0	0	0	0	0	168.4	300	470	0	0	0
82	1	71	19.9431	15	2	0	0	1	0	0	0	0	0	0	0	0	0	1	0	0	0	0	0	0	0	0	245	0	0	0	0	0	0	15		0	0	71	0	0	0	0	0	169.8	500	320	0	0	0
83	1	78	21.9089	14	2	0	0	1	0	0	0	0	0	0	0	0	0	1	0	0	1	0	0	1	0	0	60	0	1	0	0	0	0	14	4.4	0	0	78	0	0	0	0	0	168.9			0	0	0
84	1	74	24.1639	10	2	0	0	1	0	0	0	0	0	0	0	0	1	3	1	0	1	0	1	1	0	1	265	1	1	0	1	3	1	10	4.2	0	0	74	0	0	0	0	0	176	1500		0	0	0
85	1	53	19.5467	9	2	0	0	1	0	0	0	0	0	0	0	0	0	3	1	0	0	0	1	0	0	0	220	1	0	0	0	0	0	9	3	0	0	53	0	0	0	1	0	168.2	100	150	0	1	0
86	1	85	21.3537	14	2	0	0	1	0	0	0	0	0	0	0	0	0	4	1	0	0	1	0	0	0	0	133	1	0	0	0	0	0	14	4	0	1	85	0	0	0	0	0	168.6			0	0	0
87	1	51	23.8095	16	2	0	0	1	0	0	0	0	0	0	0	0	0	1	0	0	0	0	0	0	0	0	85	0	0	0	0	0	0	16	4.3	0	0	51	0	0	0	0	0	159.8			0	0	0
88	1	43	27.1261	14	2	0	0	1	0	0	0	0	0	0	0	0	0	1	0	0	0	1	1	0	0	0	75	0	0	0	0	0	0	14	4.9	0	1	43	0	0	0	0	0	172	50	100	0	0	0
89	2	51	22.2959	12	2	0	0	1	0	0	0	0	0	0	0	0	0	3	0	1	0	1	1	1	0	1	55	0	0	0	0	0	0	12	4.7	1	1	51	0	0	0	0	0	148.7			0	0	0
90	1	76	25.5729	12	2	0	0	1	0	0	0	0	0	0	0	0	0	1	1	0	0	0	1	1	0	0	30	1	0	0	0	0	0	12	3.2	0	0	76	0	0	0	0	0	161.5			0	1	0
91	1	63	23.5244	10	1	0	1	0	0	0	0	0	0	0	0	0	0	1	0	1	0	1	1	1	1	0	265	0	0	0	0	0	0	10	4	1	1	63	0	0	0	1	0	177.6	300	300	0	1	0
92	2	77	27.8699	12	2	0	0	1	1	0	0	0	0	0	0	0	0	1	0	0	0	1	1	0	0	0	130	0	0	0	0	0	0	12	4.2	0	1	77	0	0	0	0	0	152.6	350		0	0	0
93	1	66	24.7256	14	2	0	0	1	0	1	1	0	0	0	0	0	0	1	0	1	0	1	1	1	0	0	117	0	0	0	0	0	0	14	4.5	1	1	66	0	0	0	0	0	171	50		0	0	0
94	1	54	25.7344	10	1	1	0	0	0	0	0	0	0	0	0	0	0	1	0	0	0	1	1	0	1	0	205	0	0	0	0	0	0	10	4.3	0	1	54	0	0	0	1	0	169		650	0	1	0
95	1	80	23.1975	13	2	0	0	1	0	0	0	0	0	0	0	0	0	3	0	1	0	1	1	0	0	0	69	0	0	0	0	0	0	13	4	1	1	80	0	0	0	0	0	166.1	50		0	1	0
1086	2	45.8	20.1065	11	2	0	0	1	0	0	0	0	0	0	1	1	0	1	0	1	0	1	0	0	0	0	82	0	0	0	0	0	0	11	4	1	1	87	0	0	0	0	0	150.1	250		0	0	0
1087	2	79.7	20.1513	8	2	0	0	1	0	0	1	0	0	0	0	0	0	4	1	0	1	0	1	0	1	0	51	1	1	0	0	0	0	8	3.7	0	0	82	0	0	0	1	0	167			1	0	0
1088	2	55.7	20.157	13	2	0	0	1	0	0	0	0	0	0	0	0	0	3	1	0	1	0	1	1	1	0	207	1	1	0	1	1	1	13	4.1	0	0	73	0	0	0	0	0	162	400	100	1	0	0
1089	1	59.1	20.1581	11	1	0	1	0	0	0	0	0	0	0	0	0	0	1	1	0	0	1	1	0	0	0	20	1	0	0	0	0	0	11	4.4	0	1	79	0	0	0	0	0	170.5	100	0	0	0	0
1090	2	57.3	20.222	14	2	0	0	1	0	0	0	0	0	0	0	0	0	1	0	0	0	1	0	0	0	0	147	0	0	0	0	0	0	14	3.9	0	1	74	0	0	0	0	0	167.3	100	70	0	1	0
1091	2	60.2	20.2332	11	2	0	0	1	0	0	0	0	0	0	0	0	0	2	1	0	0	0	0	0	1	0	50	1	0	0	0	0	0	11	4.1	0	0	89	0	0	0	1	0	162			0	1	0
96	1	65	25.6859	16	1	0	1	0	0	0	0	0	0	0	0	0	0	1	0	1	0	1	1	1	0	0	35	0	0	0	0	0	0	16	4.4	1	1	65	0	0	0	0	0	159.2	20		0	1	0
1092	2	59.95	20.2632	12	2	0	0	1	0	0	0	0	0	0	0	0	0	1	0	1	0	1	1	1	0	0	70	0	0	0	0	0	0	12	4.2	1	1	80	1	0	0	0	0	164	100	100	0	0	1
1093	2	54.9	20.2876	17	1	0	1	0	0	0	0	0	0	0	0	0	0	1	1	0	0	1	0	0	0	0	120	1	0	0	0	0	0	17	3	0	1	65	0	0	0	0	0	165.1	500	20	0	1	0
1094	1	77.8	20.3003	16	1	0	1	0	0	0	0	0	0	0	0	0	0	1	0	0	0	0	0	0	0	0	215	0	0	1000	1	2	1	16	4.3	0	0	63	0	0	0	0	0	163.7	3500	0	0	0	0
97	2	54	24.4845	14	2	0	0	1	0	0	0	0	0	0	0	0	0	4	0	1	0	1	1	0	0	0	220	0	0	0	0	0	0	14		1	1	54	0	0	0	0	0	155.1	650	770	0	0	0
98	1	70	24.281	13	2	0	0	1	1	0	0	0	0	0	0	0	0	1	0	0	0	1	1	0	0	0	75	0	0	0	0	0	0	13	3.9	0	1	70	0	0	0	0	0	171	200	100	0	0	1
1095	1	66.95	20.3107	13	2	0	0	1	0	0	0	1	0	0	0	0	0	3	1	0	1	0	1	0	0	0	130	1	1	0	0	0	0	13	4.4	0	0	75	0	0	0	0	0	156.9	800	300	0	0	0
1096	2	62.65	20.3122	10	2	0	0	1	0	0	0	0	0	0	0	0	1	2	1	0	0	1	0	0	0	0	110	1	0	500	1	3	1	10	4.2	0	1	76	0	0	0	0	0	155	1000	550	0	1	0
1097	2	66.5	20.3134	13	1	1	0	0	0	0	0	0	0	0	0	0	0	1	0	1	0	1	1	0	0	0	24	0	0	0	0	0	0	13	4.1	1	1	87	0	0	0	0	0	146	0	0	0	0	0
99	1	63	20.62	13	1	1	0	0	0	0	0	0	0	0	0	0	0	1	0	0	0	1	0	0	0	0	25	0	0	0	0	0	0	13	4	0	1	63	0	0	0	0	0	160.7			0	1	0
1098	1	70.55	20.346	12	2	0	0	1	0	0	1	0	0	0	0	0	0	3	1	0	0	0	0	0	0	0	212	1	0	0	0	0	0	12	3.5	0	0	83	0	0	0	0	0	170	150	50	0	0	0
1099	1	78.5	20.3522	10	1	0	1	0	0	0	0	0	0	0	0	0	0	1	1	0	0	1	1	0	0	0	97	1	0	0	0	0	0	10	4.3	0	1	74	0	0	0	0	0	171.7	50	300	0	1	0
100	1	79	22.4961	16	2	0	0	1	0	0	0	0	0	0	0	0	0	4	0	0	0	1	0	0	0	0	50	0	0	0	0	0	0	16	4.4	0	1	79	0	0	0	0	0	162.7			0	0	0
101	1	73	23.8739	13	1	0	1	0	0	0	0	0	0	0	0	0	0	1	0	0	0	0	1	0	0	0	45	0	0	0	0	0	0	13	4.7	0	0	73	0	0	0	0	0	161.8			0	1	0
1100	2	48.6	20.3585	10	2	0	0	1	0	0	0	0	0	0	0	0	0	2	0	1	1	0	0	0	0	0	133	0	1	0	0	0	0	10	3.2	1	0	68	0	0	0	0	0	166			1	0	0
1101	2	48.45	20.3708	13	2	0	0	1	0	0	0	0	0	0	1	1	0	4	0	0	0	0	0	0	0	0	255	0	0	0	0	0	0	13	3	0	0	46	0	0	0	0	0	161.3	900	2650	0	0	1
102	1	60	25.9228	15	2	0	0	1	0	0	0	0	0	0	0	0	0	1	0	1	0	1	0	0	0	0	265	0	0	0	0	0	0	15	4.7	1	1	60	0	0	0	0	0	162.2	600	285	0	0	1
1102	1	62.9	20.403	14	2	0	0	1	1	0	0	0	0	0	0	0	0	1	0	0	0	1	1	0	0	0	190	0	0	0	0	0	0	14	3.9	0	1	82	0	0	0	0	0	171.7	450	370	0	1	0
1103	1	61.5	20.4052	12	2	0	0	1	1	0	0	0	0	0	0	0	0	1	1	0	0	1	1	1	1	0	249	1	0	0	0	0	0	12	4.2	0	1	77	0	0	0	0	0	172.9	440	400	0	0	0
1104	1	78.1	20.4082	10	1	0	1	0	0	0	0	0	0	0	0	0	0	1	1	0	0	1	1	1	0	0	200	1	0	0	0	0	0	10	3.2	0	1	93	0	0	0	0	0	154	400	600	1	0	0
1105	2	47	20.4082	10	1	1	0	0	0	0	0	0	0	0	0	0	0	1	0	0	0	1	0	0	0	0	20	0	0	0	0	0	0	10	2.7	0	1	85	0	0	0	0	0	175			0	0	0
103	1	67	23.1934	8	2	0	0	1	0	0	1	0	0	0	0	0	0	3	1	0	1	0	0	1	0	0	125	1	1	0	0	0	0	8	2.7	0	0	67	0	0	0	0	0	158	400	250	0	0	1
104	1	79	22.0734	8	2	0	0	1	0	0	0	0	0	0	0	0	0	3	0	1	0	1	1	1	0	0	100	0	0	0	0	0	0	8	3.9	1	1	79	0	0	0	0	0	168	150		0	0	0
105	1	58	23.6287	14	1	0	1	0	0	0	0	0	0	0	0	0	0	1	0	0	0	1	0	0	0	0	225	0	0	0	0	0	0	14	4.2	0	1	58	0	0	0	0	0	173.1	200	220	0	1	0
1106	1	60.55	20.4161	11	1	0	1	0	0	0	0	0	0	0	0	0	0	2	1	0	1	0	0	0	0	0	95	1	1	0	0	0	0	11	3.4	0	0	75	0	0	0	0	0	143.6	0	0	0	1	0
106	1	86	25.5096	13	2	0	0	1	0	0	1	0	0	1	0	1	0	1	0	1	0	1	1	0	1	0	168	0	0	0	0	0	0	13	4.1	1	1	86	0	0	0	0	0	165	100	60	0	0	0
1107	1	75.6	20.4377		2	0	0	1	0	0	0	0	0	0	0	0	0	4	0	1	0	1	1	0	0	0	162	0	0	0	0	0	0			1	1	74	0	0	0	0	0	151	150	400	0	0	1
107	1	67	22.9397	12	2	0	0	1	0	0	0	0	0	0	0	0	0	4	0	1	0	1	0	0	0	0	296	0	0	0	0	0	0	12	3.7	1	1	67	0	0	0	0	0	164.4	700	600	1	0	0
1108	1	56.8	20.4547	12	2	0	0	1	0	0	0	0	0	0	0	0	0	1	1	0	0	1	0	0	0	0	133	1	0	0	0	0	0	12	4.7	0	1	76	0	0	0	0	0	168.1			0	0	0
108	1	78	28.5354	14	2	0	0	1	0	0	0	0	0	0	0	0	0	3	0	1	0	1	1	0	0	0	80	0	0	0	0	0	0	14	4.5	1	1	78	0	0	0	0	0	169			0	0	0
1109	1	52.2	20.4603	14	1	1	0	0	0	0	0	0	0	0	0	0	0	4	0	1	1	0	0	0	0	0	120	0	1	0	0	0	0	14	4.6	1	0	44	0	0	0	0	0	177	300	60	0	0	0
1110	1	44.7	20.484	15	2	0	0	1	0	0	0	0	0	0	1	1	0	4	0	0	0	1	0	0	0	0	75	0	0	0	0	0	0	15	4.3	0	1	65	0	0	0	0	0	164.9	220		0	0	1
109	2	61	23.9529	14	1	0	1	0	0	0	0	0	0	0	0	0	0	1	0	0	0	1	1	0	0	0	85	0	0	0	0	0	0	14	4.8	0	1	61	0	0	0	0	0	145.2	40	100	0	1	0
1111	1	62.4	20.5352	12	1	1	0	0	0	0	0	0	0	0	0	0	0	1	0	1	0	1	1	0	0	0	35	0	0	0	0	0	0	12	3.8	1	1	66	0	0	0	0	0	163			0	1	0
1112	2	63.8	20.5533	12	1	1	0	0	0	0	0	0	0	0	0	0	0	1	1	0	0	1	0	0	0	0	55	1	0	0	0	0	0	12	3.7	0	1	85	0	0	0	0	0	171	0	0	0	1	0
1113	1	47	20.6131	12	1	0	1	0	0	0	0	0	0	0	0	0	0	1	0	1	0	1	1	0	0	0	55	0	0	0	0	0	0	12	4.3	1	1	75	0	0	0	0	0	158.6	100	0	0	1	0
110	1	80	20.2632	12	2	0	0	1	0	0	0	0	0	0	0	0	0	1	0	1	0	1	1	1	0	0	70	0	0	0	0	0	0	12	4.2	1	1	80	1	0	0	0	0	164	100	100	0	0	1
111	1	70	26.6477	13	1	1	0	0	0	0	0	0	0	0	0	0	0	4	1	0	0	1	1	1	1	0	170	1	0	0	0	0	0	13	4.5	0	1	70	0	0	0	1	0	175.9	900		0	0	0
112	1	70	27.4219	17	2	0	0	1	0	0	0	0	0	0	0	0	0	1	1	0	0	0	1	1	0	0	133	1	0	0	0	0	0	17	4.6	0	0	70	0	0	0	0	0	165.6			0	0	0
113	2	75	21.4906	10	2	0	0	1	0	0	0	0	0	0	0	0	0	1	0	1	0	1	1	1	0	0	215	0	0	0	0	0	0	10	4	1	1	75	0	0	0	0	0	162	750	100	0	0	1
114	1	69	30.2381	17	2	0	0	1	0	0	0	0	0	0	0	0	0	2	0	1	0	1	0	0	0	0	35	0	0	0	0	0	0	17	4.6	1	1	69	0	0	0	0	0	157.7			0	0	0
1114	1	64.7	20.62	13	1	1	0	0	0	0	0	0	0	0	0	0	0	1	0	0	0	1	0	0	0	0	25	0	0	0	0	0	0	13	4	0	1	63	0	0	0	0	0	160.7			0	1	0
1115	1	69.75	20.6344	10	2	0	0	1	0	0	0	0	0	0	0	0	0	3	0	1	0	0	1	1	1	0	375	0	0	0	0	0	0	10	3.7	1	0	72	0	0	0	1	0	167.8	100		0	0	0
115	2	74	21.2516	12	2	0	0	1	0	0	0	0	0	0	0	0	1	1	0	1	0	1	0	0	0	0	185	0	0	0	1	4	0	12	4.3	1	1	74	0	0	0	0	1	146	7500	1350	0	0	0
1116	2	51.7	20.6361	13	2	0	0	1	0	0	0	0	0	0	0	0	0	4	0	1	0	1	1	0	0	0	410	0	0	0	0	0	0	13	4.2	1	1	64	0	0	0	0	0	163.7	500	760	0	1	0
116	1	72	23.8804	15	2	0	0	1	1	0	0	0	0	0	0	0	0	1	0	1	0	1	1	1	0	0	245	0	0	0	0	0	0	15	4.8	1	1	72	0	0	0	0	0	168	200	120	0	1	0
1117	2	56.4	20.6445	13	1	0	1	0	0	0	0	0	0	0	0	0	1	1	0	1	0	1	1	0	0	0	365	0	0	0	1	2	1	13	3.3	0	1	82	0	1	0	0	0	160	300	380	1	0	0
117	2	71	23.2529	14	2	0	0	1	0	0	0	0	0	0	0	0	0	1	0	0	0	0	1	0	0	0	50	0	0	0	0	0	0	14	4.4	0	0	71	0	0	0	0	0	167			0	1	0
118	1	75	28.0557	15	2	0	0	1	0	0	1	0	0	0	0	0	0	1	0	0	0	0	1	1	0	0	90	0	0	0	0	0	0	15	4.3	0	0	75	0	0	0	0	0	172	50		0	0	0
119	2	77	20.9298	12	2	0	0	1	0	0	0	0	0	0	0	0	0	3	1	0	0	1	0	0	0	0	150	1	0	0	0	0	0	12	3.5	0	1	77	1	0	0	0	0	144		95	0	1	0
120	1	78	27.0993	14	2	0	0	1	0	0	0	0	0	0	0	0	0	1	0	1	1	0	1	0	0	0	133	0	1	0	0	0	0	14	4.3	1	0	78	0	0	0	0	0	163			0	0	0
1118	1	60.25	20.6781	12	1	0	1	0	0	0	0	0	0	0	0	0	0	1	0	0	0	1	1	0	0	0	165	0	0	0	0	0	0	12	4.4	0	1	67	0	0	0	0	0	166.9	200	310	0	1	0
1119	1	56.2	20.7083	10	2	0	0	1	0	0	0	0	0	0	0	0	0	4	0	0	0	0	0	0	0	0	133	0	0	0	0	0	0	10	3.4	0	0	80	0	0	0	0	0	157.7		700	0	0	0
121	1	64	23.4	10	2	0	0	1	0	0	0	0	0	0	0	0	0	4	0	1	0	1	0	0	0	0	133	0	0	0	0	0	0	10	3.2	1	1	64	0	0	0	0	0				0	0	0
122	1	69	24.7961	15	2	0	0	1	0	0	0	0	0	0	0	0	0	1	0	1	0	1	1	0	0	0	195	0	0	0	0	0	0	15	4.4	1	1	69	0	0	0	0	0	162.9	50		0	0	0
123	2	61	22.4153	13	2	0	0	1	0	0	0	0	0	0	0	0	0	1	0	1	0	1	1	1	0	0	240	0	0	0	0	0	0	13	4.4	1	1	61	0	0	0	0	0	156.5	150	130	0	1	0
124	1	54	26.7539	12	2	0	0	1	1	0	0	0	0	0	0	0	0	3	0	0	0	0	1	1	1	0	170	0	0	0	0	0	0	12	4.1	0	0	54	0	0	0	1	0	174	150	40	0	0	0
1120	2	52.9	20.7185	13	2	0	0	1	0	1	1	0	0	0	0	0	1	3	0	0	0	1	1	0	0	0	398	0	0	1000	1	2.5	1	13	3.8	0	1	70	0	0	0	0	0	170.6	1300	2850	0	0	0
1121	1	64.7	20.7197	13	1	0	1	0	0	0	0	0	0	0	0	0	0	2	0	1	0	1	1	1	0	0	35	0	0	0	0	0	0	13	4.6	1	1	80	0	0	0	0	0	164.4	0	0	0	0	0
1122	2	53	20.7541	13	2	0	0	1	0	0	0	0	0	0	0	0	0	4	1	0	0	1	0	0	0	0	433	1	0	500	1	2	1	13	4	0	1	71	0	0	0	0	0	170.1	1100	410	0	0	0
125	2	73	23.1153	9	2	0	0	1	0	0	1	0	0	0	0	0	1	4	1	0	1	0	1	1	0	0	135	1	1	0	1	3	0	9	3.3	0	0	73	1	0	0	0	0	145	1200	100	0	0	0
126	2	73	26.6246	12	1	1	0	0	0	0	0	0	0	0	0	0	0	1	0	1	0	1	1	1	0	0	105	0	0	0	0	0	0	12	4.1	1	1	73	0	0	0	0	0	152.6			0	0	0
127	1	78	21.2738	10	2	0	0	1	0	0	1	0	0	0	0	0	0	4	1	0	1	0	1	0	1	0	225	1	1	0	0	0	0	10	3.3	0	0	78	0	0	0	0	0	162.1	100	110	0	0	0
1123	1	83.2	20.7838	17	2	0	0	1	1	0	0	0	0	0	0	0	0	1	0	1	0	1	0	0	0	0	200	0	0	500	0	0	0	17	4.3	1	1	73	0	0	0	0	0	164	900	300	0	1	0
1124	1	54.8	20.7982	11	2	0	0	1	1	0	0	0	0	0	0	0	0	2	1	0	0	0	1	0	0	0	50	1	0	0	0	0	0	11	4	0	0	83	0	0	0	0	0	139.2			0	0	0
1125	1	60.1	20.8048	9	2	0	0	1	0	1	1	0	0	0	0	0	0	1	0	0	0	0	1	1	0	0	135	0	0	500	0	0	0	9	3.6	0	0	71	0	0	0	0	0	162	500	280	0	0	1
128	2	69	19.8726	11	2	0	0	1	0	0	0	0	0	0	0	0	0	1	0	1	0	0	0	1	0	0	20	0	0	0	0	0	0	11	3.5	1	0	69	0	0	0	0	0	155.9			0	1	0
129	1	58	22.4343	9	2	0	0	1	0	0	0	0	0	0	0	0	0	1	0	1	0	1	1	1	1	0	133	0	0	0	0	0	0	9	3.5	1	1	58	0	0	0	0	0	171			1	0	0
1126	1	65.95	20.8194	15	2	0	0	1	0	0	0	0	0	0	0	0	0	1	0	1	0	1	1	1	0	0	59	0	0	0	0	0	0	15	3.9	1	1	63	0	0	0	0	0	161.2	0	0	0	0	0
130	2	57	23.0415	14	2	0	0	1	0	0	0	0	0	0	0	0	0	3	1	0	0	1	1	0	0	0	35	1	0	0	0	0	0	14	4.6	0	1	57	0	0	0	0	0	161.1	50		0	1	0
1127	2	56.95	20.8304	11	1	1	0	0	0	0	0	0	0	0	0	0	1	4	0	1	0	1	0	1	0	0	340	0	0	1000	1	5.5	1	11	3.3	1	1	92	0	0	0	0	0	170	1300	510	0	0	0
131	1	68	29.6127	16	2	0	0	1	0	0	1	0	0	0	0	0	0	1	0	0	0	0	1	0	0	0	39	0	0	0	0	0	0	16	4.9	0	0	68	0	0	0	0	0	158.4	100		0	0	1
132	1	54	18.6344	13	2	0	0	1	0	0	0	0	0	0	0	0	0	2	0	1	0	1	1	1	1	0	350	0	0	0	0	0	0	13	3.6	1	1	54	0	0	0	1	0	171.8	250	690	0	1	0
133	2	68	26.0308	12	2	0	0	1	1	0	0	0	0	0	0	0	0	2	0	1	0	1	1	0	0	1	79	0	0	0	0	0	0	12	4.2	1	1	68	0	0	0	0	0	147	100		0	0	0
1128	1	73.2	20.8333	11	1	0	1	0	0	0	0	0	1	0	0	1	0	1	0	1	0	0	1	1	0	0	165	0	0	0	0	0	0	11	3.3	1	0	78	0	0	0	0	0	168	80		0	0	1
134	1	69	25.4318	13	2	0	0	1	0	0	0	0	0	0	0	0	0	4	0	1	0	1	1	0	0	0	75	0	0	0	0	0	0	13	4.1	1	1	69	0	0	0	0	0	171.9			0	0	0
1129	1	60.7	20.8829	12	2	0	0	1	0	0	0	0	0	0	0	0	0	4	0	1	0	1	1	0	0	0	55	0	0	0	0	0	0	12		1	1	79	0	0	0	0	0	161.4		400	0	1	0
1130	1	62.3	20.9101	10	1	1	0	0	0	0	0	0	0	0	0	0	0	3	0	0	0	0	0	1	1	1	410	0	0	0	0	0	0	10	3.9	0	0	70	1	0	0	1	0	158	200	45	1	0	0
1131	2	57.65	20.9298	12	2	0	0	1	0	0	0	0	0	0	0	0	0	3	1	0	0	1	0	0	0	0	150	1	0	0	0	0	0	12	3.5	0	1	77	1	0	0	0	0	144		95	0	1	0
1132	1	61.3	20.9563	12	2	0	0	1	1	1	0	0	0	0	0	0	0	1	0	1	0	1	1	0	0	0	303	0	0	0	0	0	0	12	3.9	1	1	73	0	0	0	0	0	154	450	280	0	1	0
1133	1	82.15	21.0077	9	1	0	1	0	0	0	0	0	0	0	0	0	0	1	1	0	1	0	0	0	0	0	220	1	1	0	0	0	0	9	4.4	0	0	67	0	0	0	0	0	169	150	240	0	1	0
135	1	55	27.3526	16	2	0	0	1	0	0	0	0	0	0	0	0	0	1	1	0	1	0	1	0	0	0	133	1	1	0	0	0	0	16	4.5	0	0	55	1	0	0	0	0	168			0	0	0
1134	1	66.2	21.0131	14	2	0	0	1	0	1	0	0	0	0	0	0	0	1	0	1	0	1	1	0	0	0	65	0	0	0	0	0	0	14	4.3	1	1	71	0	0	0	0	0	156.4	0	50	0	1	0
1135	2	65.7	21.0303	12	1	0	1	0	0	0	0	0	0	0	0	0	0	1	0	1	0	0	0	0	0	0	121	0	0	0	0	0	0	12	4.2	1	0	80	0	0	0	0	0	158	500		0	0	0
136	1	69	19.7294	12	2	0	0	1	0	0	0	0	0	0	0	0	0	1	1	0	0	1	0	0	0	0	110	1	0	0	0	0	0	12	3.2	0	1	69	0	0	0	0	0	161.8	100	400	0	1	0
1136	1	65.8	21.0443	14	1	0	1	0	0	0	0	0	0	0	0	0	0	1	0	1	0	1	0	0	0	0	20	0	0	0	0	0	0	14	4.6	1	1	74	0	0	0	0	0	165.8	10		0	0	0
1137	1	56	21.0501	16	1	1	0	0	0	0	0	0	0	0	0	0	0	1	1	0	0	1	0	1	0	0	130	1	0	0	0	0	0	16	3.7	0	1	77	0	0	0	0	0	168.9	100	200	0	1	0
1138	2	54.85	21.083	11	2	0	0	1	0	0	0	0	0	0	0	0	0	2	0	0	0	0	1	0	1	0	130	0	0	0	0	0	0	11	4.2	0	0	68	0	0	0	1	0	159	300	0	0	0	1
1139	1	67	21.1024	11	1	0	1	0	0	0	0	0	0	0	0	0	0	1	0	0	0	1	0	0	0	0	155	0	0	0	0	0	0	11	4	0	1	75	0	0	0	0	0	165.5	300	430	0	1	0
1140	1	73.1	21.1135	14	2	0	0	1	0	0	0	0	0	0	0	0	0	2	0	0	0	0	1	0	0	0	90	0	0	0	0	0	0	14	4.5	0	0	58	0	0	0	0	0	149.2	0	0	0	0	0
137	1	83	17.6566	11	2	0	0	1	0	0	1	0	0	0	0	0	0	3	0	1	0	1	1	0	1	0	380	0	0	0	0	0	0	11	3.8	1	1	83	0	0	0	0	0	163.5	400	380	0	1	0
138	2	67	23.0638	10	2	0	0	1	0	0	0	0	0	0	0	0	0	2	0	1	0	1	1	0	1	0	55	0	0	0	0	0	0	10	3.6	1	1	67	0	0	0	1	0	156.1			0	1	0
1141	2	50.3	21.1141	14	2	0	0	1	0	0	0	0	0	0	0	0	1	1	0	1	0	1	0	1	0	0	535	0	0	600	1	5	1	14	4.3	1	1	76	0	1	0	0	0	154.5	0	2845	0	0	0
1142	1	68.7	21.1166	13	2	0	0	1	0	0	0	0	0	0	0	0	0	2	0	1	0	1	0	1	0	0	180	0	0	0	1	3	0	13	4.3	1	1	62	1	0	0	0	0	173	1500	1370	0	0	0
1143	1	66.5	21.1241	14	1	0	1	0	0	0	0	0	0	0	0	0	0	1	0	1	1	0	1	1	0	0	95	0	1	0	0	0	0	14	4.2	1	0	76	0	0	0	0	0	166.2	600	0	0	0	0
139	1	60	26.2816	15	2	0	0	1	0	0	0	0	0	0	0	0	0	2	0	1	0	0	1	0	0	0	80	0	0	0	0	0	0	15	4.6	1	0	60	0	0	0	0	0	171.5			0	1	0
1144	2	61.9	21.1307	10	2	0	0	1	0	0	0	0	0	0	0	0	0	4	1	0	0	1	1	1	0	0	40	1	0	0	0	0	0	10	2.3	0	1	75	0	0	0	0	0	177.4			0	0	0
1145	1	52.1	21.1348	14	2	0	0	1	0	0	1	0	0	0	0	0	0	1	0	1	1	0	1	1	0	0	30	0	1	0	0	0	0	14	4.8	1	0	74	0	0	0	0	0	159.4	30	0	0	0	0
1146	2	55.05	21.1569	12	2	0	0	1	0	0	0	0	0	0	0	0	0	2	0	0	0	1	1	1	0	0	215	0	0	0	0	0	0	12	4.3	0	1	73	0	0	0	0	0	158.2	240	160	0	1	0
1147	2	56.6	21.1765	11	1	1	0	0	0	0	0	0	0	0	0	0	0	4	1	0	1	0	1	0	0	0	225	1	1	500	0	0	0	11	3.2	0	0	80	0	0	0	0	0	170	250	700	0	1	0
1148	2	61.7	21.1879	13	1	0	1	0	0	0	0	0	0	0	0	0	0	1	0	0	0	1	1	0	0	1	135	0	0	0	0	0	0	13	4.3	0	1	83	0	0	0	0	0	150.2	200	300	0	0	0
140	1	78	25.346	14	1	1	0	0	0	0	0	0	0	0	0	0	0	1	0	1	0	1	1	0	0	0	25	0	0	0	0	0	0	14	4.4	1	1	78	0	0	0	0	0	159.4			0	1	0
1149	1	67.3	21.2031	10	2	0	0	1	1	0	0	0	0	0	0	0	0	1	0	0	0	1	0	0	0	0	125	0	0	0	0	0	0	10	4.2	0	1	68	0	0	0	0	0	163.6	30	70	0	1	0
1150	2	52.8	21.21	13	1	0	1	0	0	0	0	0	0	0	0	0	0	1	0	0	0	1	1	1	0	0	353	0	0	0	0	0	0	13	3.7	0	1	78	0	0	0	0	0	176	300	1300	0	0	0
141	1	90	12.7182	12	2	0	0	1	1	0	0	0	0	0	0	0	0	2	0	1	0	1	0	0	0	0	55	0	0	0	0	0	0	12	3.1	1	1	90	0	0	0	0	0	166.6		50	0	0	0
142	1	61	23.4602	15	2	0	0	1	0	0	0	0	0	0	0	0	0	1	0	1	0	1	1	0	0	0	206	0	0	0	0	0	0	15	4.5	1	1	61	0	0	0	0	0	170	800	170	0	0	0
143	1	64	20.6361	13	2	0	0	1	0	0	0	0	0	0	0	0	0	4	0	1	0	1	1	0	0	0	410	0	0	0	0	0	0	13	4.2	1	1	64	0	0	0	0	0	163.7	500	760	0	1	0
1151	1	54	21.2218	12	2	0	0	1	0	0	0	0	0	0	0	0	0	1	0	1	0	1	1	0	0	0	134	0	0	0	0	0	0	12	4.3	1	1	78	0	0	0	0	0	171.2	600	30	0	0	0
1152	2	38.75	21.2239	13	1	1	0	0	0	0	0	0	0	0	0	0	0	1	0	1	0	1	0	0	0	0	50	0	0	0	0	0	0	13	3.9	1	1	93	0	0	0	0	0	154.1	50	0	0	1	0
1153	2	48.5	21.2442	14	2	0	0	1	0	1	0	0	0	0	0	0	0	1	0	1	0	1	0	0	0	0	35	0	0	0	0	0	0	14	4.2	1	1	67	0	0	0	0	0	156			0	1	0
144	1	68	21.2031	10	2	0	0	1	1	0	0	0	0	0	0	0	0	1	0	0	0	1	0	0	0	0	125	0	0	0	0	0	0	10	4.2	0	1	68	0	0	0	0	0	163.6	30	70	0	1	0
1154	2	58.3	21.2516	12	2	0	0	1	0	0	0	0	0	0	0	0	1	1	0	1	0	1	0	0	0	0	185	0	0	0	1	4	0	12	4.3	1	1	74	0	0	0	0	1	146	7500	1350	0	0	0
1155	2	56	21.263	14	1	1	0	0	0	0	0	0	0	0	0	0	0	1	1	0	0	1	0	0	0	0	160	1	0	0	0	0	0	14	4	0	1	74	0	0	0	0	0	170	0	0	0	1	0
145	2	62	25.5661	7	2	0	0	1	0	0	0	0	0	0	0	0	0	4	0	1	0	1	1	1	1	0	105	0	0	0	0	0	0	7	3.8	1	1	62	0	0	0	1	0	148	300		0	0	1
1156	2	50.5	21.2671	13	1	0	1	0	0	0	0	0	0	0	0	0	0	1	0	0	0	1	1	1	0	0	235	0	0	0	0	0	0	13	3.8	0	1	79	0	0	0	0	0	164	600	210	0	1	0
1157	1	73.3	21.2738	10	2	0	0	1	0	0	1	0	0	0	0	0	0	4	1	0	1	0	1	0	1	0	225	1	1	0	0	0	0	10	3.3	0	0	78	0	0	0	0	0	162.1	100	110	0	0	0
146	1	70	23.6065	16	2	0	0	1	0	0	0	0	0	0	0	0	0	1	1	0	0	1	1	0	0	0	174	1	0	0	0	0	0	16	4.5	0	1	70	0	0	0	0	0	172.2	100		0	0	0
1158	2	52.2	21.2939	13	1	0	1	0	0	0	0	0	0	0	0	0	0	1	0	0	0	0	0	0	0	0	150	0	0	500	0	0	0	13	4.9	0	0	79	0	0	0	0	0	168	400	0	0	0	1
1159	1	61.7	21.3051	12	2	0	0	1	0	0	0	0	0	0	0	0	0	4	0	1	0	1	1	0	0	0	75	0	0	0	0	0	0	12	4.1	1	1	66	0	0	0	0	0	157.5		50	0	1	0
147	2	68	18.8624	10	2	0	0	1	0	0	0	0	0	0	0	0	0	3	0	1	0	0	1	1	1	0	50	0	0	0	0	0	0	10	4.1	1	0	68	0	0	1	0	0	154.8			0	0	1
1160	1	42.3	21.3223	14	2	0	0	1	0	0	0	0	0	0	0	0	0	1	0	0	0	1	0	1	0	0	85	0	0	0	0	0	0	14	3.9	0	1	72	0	0	0	0	0	165	200		0	1	0
148	1	75	17.6094	12	2	0	0	1	1	0	0	0	0	0	0	0	0	1	1	0	0	1	1	0	0	0	160	1	0	0	0	0	0	12	3.8	0	1	75	0	0	0	0	0	166.3	400	600	1	0	0
1161	1	68.6	21.3375	12	2	0	0	1	0	0	0	0	0	0	0	0	0	1	1	0	0	1	1	0	0	0	80	1	0	0	0	0	0	12	2.9	0	1	80	0	0	1	0	0	143.6	100	0	0	1	0
149	1	77	24.0205	13	1	0	1	0	0	0	0	0	0	0	0	0	0	1	0	0	0	1	0	0	0	0	119	0	0	0	0	0	0	13	3.9	0	1	77	0	0	0	0	0	164.5	600		0	0	0
150	1	62	25.5761		2	0	0	1	0	0	0	0	0	0	0	0	0	4	0	1	0	1	1	1	0	0	86	0	0	0	0	0	0		5	1	1	62	0	0	0	0	0	167.2	30		0	0	0
1162	1	51.2	21.3537	14	2	0	0	1	0	0	0	0	0	0	0	0	0	4	1	0	0	1	0	0	0	0	133	1	0	0	0	0	0	14	4	0	1	85	0	0	0	0	0	168.6			0	0	0
1163	2	42	21.3675	13	2	0	0	1	0	0	0	0	0	0	0	0	0	1	1	0	0	0	1	1	0	1	105	1	0	0	0	0	0	13	4.1	0	0	78	0	0	0	0	0	156	0	0	0	0	0
1164	1	62.8	21.3675	9	2	0	0	1	1	0	0	0	0	0	0	0	1	3	1	0	1	0	1	0	0	0	345	1	1	600	1	7	1	9	3.7	0	0	80	0	0	0	0	0	156	1200	250	1	0	0
1165	2	54.85	21.3736	14	1	1	0	0	0	0	0	0	0	0	0	0	0	1	1	0	0	1	1	0	0	0	220	1	0	1000	0	0	0	14	3.6	0	1	75	0	0	0	0	0	145.1	300	1680	0	0	0
151	1	64	29.0641	14	2	0	0	1	1	0	0	0	0	0	0	0	0	1	1	0	0	0	0	0	0	0	90	1	0	0	0	0	0	14	4.2	0	0	64	0	0	0	0	0	160.8			1	0	0
1166	1	68	21.4192	13	1	0	1	0	0	0	0	0	0	1	0	1	0	1	0	1	0	1	1	1	1	0	340	0	0	0	0	0	0	13	3.9	1	1	81	0	0	0	0	0	153.7	250		0	1	0
152	1	80	24.0604	15	2	0	0	1	0	0	0	0	0	0	0	0	0	1	0	1	0	1	0	0	0	0	115	0	0	0	0	0	0	15	4.3	1	1	80	0	0	0	0	0	162.2	600		0	0	0
1167	1	65.7	21.4214	11	2	0	0	1	0	0	0	0	0	0	0	0	0	4	0	1	0	0	0	1	0	0	55	0	0	0	0	0	0	11	3.6	1	0	72	0	0	0	0	0	166.1		150	0	1	0
1168	2	80.2	21.4371	13	2	0	0	1	0	0	0	0	0	0	0	0	0	3	0	1	0	1	1	0	0	0	275	0	0	0	0	0	0	13	4.2	1	1	83	0	0	0	0	0	166.6	900		0	0	0
1169	1	51.4	21.4375	10	1	0	1	0	0	0	0	0	0	0	0	0	0	2	0	1	0	1	0	0	0	0	133	0	0	0	0	0	0	10	4.2	1	1	55	0	0	0	0	0	183.9	0	0	1	0	0
1170	2	48.8	21.4525	10	2	0	0	1	0	0	0	0	0	0	0	0	0	4	0	1	0	1	0	1	0	0	85	0	0	200	0	0	0	10	3	1	1	72	0	0	0	0	0	162	900	0	0	0	0
1171	1	44.3	21.4533	11	2	0	0	1	0	0	0	0	0	0	0	0	0	2	1	0	1	0	0	0	0	0	133	1	1	0	0	0	0	11	3.8	0	0	79	0	0	0	0	0	170	0	0	0	0	0
1172	2	55.9	21.4837	13	1	0	1	0	0	0	0	0	0	1	0	1	1	1	1	0	0	1	1	0	0	0	345	1	0	300	1	3	1	13	4.1	0	1	69	0	1	0	0	0	163.1	1450	670	1	0	0
1173	1	61.7	21.4906	10	2	0	0	1	0	0	0	0	0	0	0	0	0	1	0	1	0	1	1	1	0	0	215	0	0	0	0	0	0	10	4	1	1	75	0	0	0	0	0	162	750	100	0	0	1
1174	1	68.35	21.4907	16	2	0	0	1	0	0	0	0	0	0	0	0	0	3	0	1	0	1	0	0	0	0	130	0	0	0	0	0	0	16	4.4	1	1	54	0	0	0	0	0	172.3	150		0	0	0
1175	2	52.7	21.5022	12	1	1	0	0	0	0	0	0	0	0	0	0	0	3	0	0	0	0	1	0	0	0	780	0	0	0	0	0	0	12	3.6	0	0	74	0	0	0	0	0	162.1	1150	665	0	0	0
1176	1	48.1	21.5065	14	2	0	0	1	1	0	0	0	0	0	0	0	0	4	1	0	0	1	0	0	0	0	110	1	0	0	0	0	0	14	4	0	1	80	0	0	0	0	0	168	0	150	0	0	0
153	1	62	25.6135	14	2	0	0	1	0	0	0	0	0	0	0	0	0	1	0	0	0	1	1	0	0	0	65	0	0	0	0	0	0	14	4.3	0	1	62	0	0	0	0	0	168.3			1	0	0
1177	1	67.4	21.5089	13	1	1	0	0	0	0	0	0	0	0	0	0	0	1	1	0	0	1	0	0	0	0	180	1	0	0	0	0	0	13	4.3	0	1	76	0	0	0	0	0	165.2	30	130	0	0	0
154	1	80	19.4384	9	2	0	0	1	0	0	0	0	0	0	0	0	0	1	1	0	0	0	1	1	0	0	236	1	0	0	0	0	0	9	3.9	0	0	80	0	0	0	0	0	154.5	150	400	0	1	0
155	1	79	24.4741	14	2	0	0	1	0	0	0	0	0	0	0	0	0	2	0	1	0	1	1	0	0	0	60	0	0	0	0	0	0	14	4.7	1	1	79	0	0	0	0	0	171.4			0	0	0
1178	1	54.1	21.5144	15	1	0	1	0	0	0	0	0	0	0	0	0	0	1	0	0	0	1	1	1	0	0	120	0	0	0	0	0	0	15	4.4	0	1	75	0	0	0	0	0	152.6	700	350	0	0	1
156	1	70	27.5873	15	2	0	0	1	0	0	0	0	0	0	0	0	0	3	1	0	1	0	1	0	0	0	65	1	1	0	0	0	0	15	4.2	0	0	70	0	0	1	0	0	157	50	100	1	0	0
1179	2	67.3	21.5434	15	2	0	0	1	0	0	0	0	0	0	0	0	0	3	1	0	0	0	1	0	0	0	195	1	0	0	0	0	0	15	4.5	0	0	87	0	0	0	0	0	173.7	700	460	0	1	0
157	2	31	20.0519	12	2	0	0	1	0	0	0	0	0	0	0	0	0	4	0	0	0	0	1	0	0	0	99	0	0	0	0	0	0	12	3.8	0	0	31	0	0	0	0	0	156.8	50	150	0	0	0
158	2	80	19.7874	11	2	0	0	1	0	0	0	0	0	0	0	0	0	3	0	1	0	1	0	1	0	0	254	0	0	0	0	0	0	11		1	1	80	0	0	0	0	0	147.5	100	330	0	1	0
159	1	75	19.3703	11	2	0	0	1	0	0	0	0	0	0	0	0	0	1	0	1	0	0	0	0	0	0	270	0	0	0	0	0	0	11	3.6	1	0	75	0	0	0	0	0	156.1	150	120	0	1	0
1180	1	65.3	21.551		2	0	0	1	0	0	0	0	0	0	0	0	0	2	1	0	0	1	0	1	0	0	35	1	0	0	0	0	0			0	1	68	0	0	0	0	0	173			0	0	0
1181	2	70.8	21.5858	13	2	0	0	1	0	0	0	0	0	0	0	0	0	3	0	0	0	1	0	0	0	0	142	0	0	0	0	0	0	13	4.4	0	1	63	0	0	0	0	0	162.5			0	0	0
1182	2	48.95	21.6206	14	2	0	0	1	0	0	0	0	0	0	0	0	0	1	0	1	0	1	0	0	0	0	85	0	0	0	0	0	0	14	3.9	1	1	83	0	0	0	0	0	149	150	0	0	0	1
1183	2	53.75	21.631	12	1	1	0	0	0	0	0	0	0	0	0	0	0	1	0	0	0	1	1	0	0	0	21	0	0	0	0	0	0	12		0	1	74	0	0	0	0	1	154			0	1	0
1184	2	54.25	21.6311	8	2	0	0	1	0	0	0	0	0	0	0	0	0	4	1	0	0	1	1	0	1	0	41	1	0	0	0	0	0	8	2.9	0	1	70	0	0	0	0	0	158			0	0	0
160	1	64	29.5133	15	2	0	0	1	0	0	0	0	0	0	0	0	0	1	1	0	1	0	1	0	0	1	45	1	1	0	0	0	0	15	4.3	0	0	64	0	0	0	0	0	167.8	150		0	0	1
161	1	69	22.0156	15	2	0	0	1	0	0	1	0	0	0	0	0	0	2	0	1	0	1	0	0	0	0	150	0	0	0	0	0	0	15	4.3	1	1	69	0	0	0	0	0	175.1	200		0	0	0
162	2	73	29.7319	14	2	0	0	1	1	0	0	0	0	0	0	0	0	2	1	0	0	1	1	1	0	0	35	1	0	0	0	0	0	14	4.6	0	1	73	0	0	0	0	0	155.4			0	0	0
1185	2	70.9	21.645	9	1	1	0	0	0	0	1	0	1	0	0	1	0	1	0	0	0	0	1	1	1	0	74	0	0	500	0	0	0	9	3.2	0	0	76	0	0	0	0	0	153.8	80	50	0	0	1
1186	2	55.8	21.6819	8	2	0	0	1	0	0	0	0	0	0	0	0	1	2	0	1	1	0	1	0	1	0	380	0	1	0	1	5	1	8	3.2	0	0	66	0	0	0	1	0	171	1700	0	1	0	0
1187	1	59.2	21.7082	14	2	0	0	1	0	0	0	0	1	0	0	1	0	1	0	1	0	0	1	0	0	0	130	0	0	0	0	0	0	14	4	1	0	75	0	0	0	0	0	160.9		200	0	1	0
1188	2	73.55	21.7128	15	1	0	1	0	0	0	0	0	0	0	0	0	0	1	1	0	0	0	0	0	0	0	410	1	0	1400	0	0	0	15	4.4	0	0	75	0	1	0	0	0	165.4	600	820	1	0	0
163	1	69	24.7409	13	2	0	0	1	0	0	0	0	0	0	0	0	0	4	0	0	0	1	1	0	0	0	290	0	0	0	0	0	0	13	4.2	0	1	69	0	0	0	0	0	167	250	400	0	1	0
1189	1	70.1	21.7172	13	2	0	0	1	0	0	0	1	0	0	0	0	0	1	0	0	0	1	1	1	0	0	70	0	0	0	0	0	0	13	4.4	0	1	67	0	0	0	0	0	169.1	0	0	0	0	1
1190	2	56.5	21.7555	16	2	0	0	1	0	0	0	0	0	0	0	0	0	1	1	0	0	1	1	1	0	0	255	1	0	0	0	0	0	16	4.4	0	1	75	0	0	0	0	0	159	250	0	0	0	0
1191	1	70.4	21.7654		2	0	0	1	0	0	0	0	0	0	0	0	0	3	0	0	0	0	1	0	0	0	55	0	0	0	0	0	0		3.6	0	0	84	0	0	0	0	0	170.2			0	1	0
1192	2	46.55	21.79	9	1	1	1	0	0	0	0	0	0	0	0	0	0	1	1	0	1	0	1	1	1	0	29	1	1	0	0	0	0	9	4.6	0	0	76	0	0	0	0	0	168	0	0	0	0	0
164	1	64	25.697	13	2	0	0	1	1	0	0	0	0	0	0	0	0	1	0	1	0	1	1	1	0	0	83	0	0	0	0	0	0	13	4.8	1	1	64	0	0	0	0	0	168.2	150		0	0	1
165	1	77	22.6414	11	2	0	0	1	0	0	0	0	0	0	0	0	0	4	0	0	0	1	1	0	0	0	70	0	0	0	0	0	0	11	4	0	1	77	0	0	0	0	0	156	100		0	0	0
1193	2	44.4	21.7996	14	2	0	0	1	0	0	1	0	0	0	0	0	0	1	1	0	1	0	1	0	0	0	59	1	1	0	0	0	0	14	4.2	0	0	77	0	0	0	0	0	154	0	200	1	0	0
166	1	72	22.2551	14	2	0	0	1	0	0	0	0	0	0	0	0	0	4	0	1	0	1	1	0	0	0	65	0	0	0	0	0	0	14	4	1	1	72	0	0	0	0	0	170.9			0	0	0
1194	2	65.4	21.8023	15	2	0	0	1	1	0	0	0	0	0	0	0	0	2	0	0	0	0	0	1	0	0	35	0	0	0	0	0	0	15	4.7	0	0	62	0	0	0	0	0	172			0	0	0
167	1	76	26.7848	15	2	0	0	1	0	0	0	0	0	0	0	0	0	4	0	1	0	0	0	1	0	0	95	0	0	0	0	0	0	15		1	0	76	0	0	0	0	0	169			0	0	0
168	2	80	22.2882	12	2	0	0	1	0	0	0	0	0	0	0	0	0	1	0	0	0	0	1	1	0	0	177	0	0	0	0	0	0	12	4.3	0	0	80	0	0	0	0	0	141.3	500	300	0	0	0
169	1	77	24.4848	15	2	0	0	1	0	0	0	0	0	0	0	0	0	1	0	0	0	0	0	0	0	0	30	0	0	0	0	0	0	15	4.1	0	0	77	0	0	0	0	0	173.2			0	0	0
1195	1	69.55	21.813	10	2	0	0	1	0	1	1	0	0	0	0	0	0	1	1	0	1	0	1	1	0	0	45	1	1	0	0	0	0	10	3	0	0	80	0	0	0	0	0	169		50	0	0	0
170	1	67	21.2442	14	2	0	0	1	0	1	0	0	0	0	0	0	0	1	0	1	0	1	0	0	0	0	35	0	0	0	0	0	0	14	4.2	1	1	67	0	0	0	0	0	156			0	1	0
1196	2	64.25	21.8133	11	1	1	0	0	0	0	0	0	0	0	0	0	0	1	1	0	1	0	1	1	1	0	32	1	1	0	0	0	0	11	3.7	0	0	67	0	0	0	1	0	167.5	0	0	1	0	0
1197	2	53	21.8187	11	2	0	0	1	0	0	0	0	1	0	0	1	0	4	0	0	0	1	1	1	0	0	226	0	0	500	1	2	0	11	4.3	0	1	80	0	0	0	0	0	171	1600	750	0	0	1
1198	1	64.1	21.8248	13	2	0	0	1	0	0	0	0	0	0	0	0	0	1	0	1	0	0	0	0	0	0	80	0	0	0	0	0	0	13	4.3	1	0	68	0	0	0	0	0	164	50	30	0	0	1
171	1	63	23.1858	14	2	0	0	1	0	0	0	0	0	0	0	0	0	1	0	1	0	0	0	0	0	0	22	0	0	0	0	0	0	14	4	1	0	63	0	0	0	0	0	165.1			0	1	0
172	1	69	24.4452	14	2	0	0	1	0	0	0	0	0	0	0	0	0	4	0	1	0	1	1	0	0	0	105	0	0	0	0	0	0	14	4.9	1	1	69	0	0	0	0	0	159		70	0	1	0
173	2	75	29.7123	11	2	0	0	1	0	0	0	0	0	0	0	0	0	1	0	0	0	1	1	0	0	0	72	0	0	0	0	0	0	11	4.2	0	1	75	0	0	1	0	0	153.6	150		0	0	0
1199	2	52.9	21.826	12	1	1	0	0	0	0	0	0	0	0	0	0	0	1	0	1	0	1	0	1	0	0	35	0	0	0	0	0	0	12	4.4	1	1	69	0	0	0	0	0	170.3			0	0	0
1200	2	43.3	21.8305	12	2	0	0	1	0	0	1	0	0	0	0	0	0	3	1	0	1	0	0	1	1	0	45	1	1	0	0	0	0	12	3.8	0	0	69	1	0	0	1	0	169			1	0	0
174	2	69	27.8344	12	2	0	0	1	0	0	0	0	0	0	0	0	0	3	0	0	0	0	1	1	0	0	95	0	0	0	0	0	0	12	4.4	0	0	69	1	0	0	0	0	158.3	50	400	0	0	1
175	1	63	29.1405	15	2	0	0	1	0	0	0	0	0	0	0	0	0	1	0	1	0	1	0	0	0	0	95	0	0	0	0	0	0	15	4.2	1	1	63	0	0	0	0	0	158.6	50		0	0	1
176	1	74	23.5292	14	2	0	0	1	0	0	0	0	0	0	0	0	0	4	0	1	0	1	1	0	1	0	120	0	0	0	0	0	0	14	4.2	1	1	74	0	0	0	0	0	166.4	100	100	0	0	0
177	1	74	23.4	11	2	0	0	1	0	0	0	0	0	0	0	0	0	4	1	0	0	1	0	1	0	0	46	1	0	0	0	0	0	11	3.1	0	1	74	0	0	0	0	0			10	0	0	0
178	2	55	22.1381		2	0	0	1	0	1	0	0	0	0	0	0	0	1	0	0	0	1	0	1	0	0	166	0	0	0	0	0	0			0	1	55	0	0	0	0	0	152.3	300	350	0	0	0
179	2	74	27.1437	12	2	0	0	1	0	0	0	0	0	0	0	0	0	4	0	1	0	1	1	0	0	0	200	0	0	0	0	0	0	12	4.4	1	1	74	0	0	0	0	0	148.8	100	240	0	0	1
1201	1	73.45	21.8336		2	0	0	1	0	0	0	0	0	0	0	0	0	2	0	1	0	0	1	0	0	0	90	0	0	0	0	0	0			1	0	80	0	0	0	0	0	162	200		0	0	0
180	1	61	27.0482	13	1	0	1	0	0	0	0	0	0	0	0	0	0	1	0	0	0	1	0	0	0	0	150	0	0	0	0	0	0	13	3.9	0	1	61	0	0	0	0	0	167.9	200	30	0	1	0
1202	1	76	21.8459	14	2	0	0	1	0	0	0	0	0	0	0	0	0	1	0	1	0	1	1	0	0	0	35	0	0	0	0	0	0	14	4.4	1	1	63	0	0	0	0	0	162.8	0	0	0	0	0
1203	1	68.9	21.8463	12	1	0	1	0	0	0	0	0	0	0	0	0	0	1	0	0	0	0	1	1	0	0	71	0	0	0	0	0	0	12	3.8	0	0	85	0	0	0	0	0	163.5	50	0	0	1	0
1204	2	70.5	21.8753	14	2	0	0	1	0	0	0	0	0	0	0	0	0	2	0	1	1	0	1	0	0	0	115	0	1	0	0	0	0	14	3.8	1	0	60	0	0	0	0	0	165.2	300	80	0	1	0
1205	2	62	21.8799	12	2	0	0	1	0	0	1	0	0	0	0	0	0	2	0	0	0	1	0	0	0	0	65	0	0	0	0	0	0	12	4.6	0	1	59	0	0	0	0	0	148.5			0	1	0
1206	2	78.1	21.886	13	2	0	0	1	1	0	0	0	0	0	0	0	0	1	0	1	0	1	0	1	0	0	330	0	0	0	0	0	0	13	4	1	1	76	0	0	0	0	0	166.4	300	230	0	1	0
181	1	73	23.7354	13	2	0	0	1	0	0	0	0	0	0	0	0	0	1	0	0	0	1	1	0	0	0	35	0	0	0	0	0	0	13	3.9	0	1	73	0	0	0	0	0	166.5			0	0	0
1207	1	61.65	21.8884	13	1	0	1	0	0	0	0	0	0	0	0	0	0	1	1	0	1	0	1	1	0	0	80	1	1	0	0	0	0	13	4.2	0	0	77	0	0	0	0	0	158.3	20	0	0	0	0
182	1	72	23.9986	14	2	0	0	1	0	0	0	0	0	0	0	0	0	1	0	0	0	1	0	1	1	1	190	0	0	0	0	0	0	14	4.3	0	1	72	0	0	0	0	0	171.7	100	140	0	0	0
1208	2	47.45	21.8887	11	1	0	1	0	0	0	0	0	0	0	0	0	0	1	0	1	0	1	0	0	0	0	130	0	0	0	0	0	0	11	4.4	1	1	87	0	0	0	0	0	155.9	100	50	0	1	0
1209	1	77.55	21.9089	14	2	0	0	1	0	0	0	0	0	0	0	0	0	1	0	0	1	0	0	1	0	0	60	0	1	0	0	0	0	14	4.4	0	0	78	0	0	0	0	0	168.9			0	0	0
183	2	66	36.1869	13	2	0	0	1	0	0	1	0	0	0	0	0	0	1	1	0	0	1	0	0	0	0	120	1	0	0	0	0	0	13	4.4	0	1	66	0	0	0	0	0	161	100		0	0	0
1210	2	64.25	21.9249	16	1	0	1	0	0	0	0	0	0	0	0	0	0	1	0	0	0	1	1	0	0	0	175	0	0	500	0	0	0	16	4.7	0	1	66	0	0	0	0	0	166.8	400	0	0	1	0
1211	1	92.1	21.9261	13	1	1	0	0	0	0	0	0	0	0	0	0	0	1	0	0	0	1	1	1	0	0	50	0	0	0	0	0	0	13	3.9	0	1	86	0	0	1	0	0	154	0	0	0	0	0
1212	1	74.65	21.9303	14	2	0	0	1	0	0	0	0	0	0	0	0	0	1	0	0	0	0	1	1	0	0	203	0	0	0	0	0	0	14	4.2	0	0	74	0	0	0	0	0	165.2		110	0	1	0
184	1	68	18.6435	14	2	0	0	1	0	0	0	0	0	0	0	0	0	2	0	0	0	0	1	1	0	0	85	0	0	0	0	0	0	14	3.8	0	0	68	0	0	0	0	0	176	500		0	0	0
1213	2	45.3	21.9349	13	1	0	1	0	0	0	0	0	0	0	0	0	0	1	1	0	0	0	0	0	0	0	365	1	0	0	0	0	0	13	4.2	0	0	75	0	0	0	0	0	168.8	300	485	0	0	0
185	2	70	30.7306	14	2	0	0	1	0	0	0	0	0	0	0	0	0	3	0	1	0	1	1	1	0	0	376	0	0	0	0	0	0	14	4.8	1	1	70	0	0	0	0	0	152	500	800	0	0	1
186	1	76	18.7967	11	2	0	0	1	0	0	0	0	0	0	0	0	0	4	0	1	0	1	1	0	1	0	180	0	0	0	0	0	0	11	3.7	1	1	76	0	0	0	0	0	164.8		60	0	1	0
187	1	58	25.2848	15	1	1	0	0	0	0	0	0	0	0	0	0	0	1	0	1	0	1	0	1	0	0	25	0	0	0	0	0	0	15	4.8	1	1	58	0	0	0	0	0	179.7			0	0	0
1214	1	71.2	21.9429	12	2	0	0	1	1	0	0	0	0	0	0	0	0	4	0	1	0	1	0	0	0	0	65	0	0	0	1	0.8	1	12	2.9	1	1	90	0	0	0	0	0	163	50	500	0	0	0
188	2	61	24.6548	14	2	0	0	1	0	0	0	0	0	0	0	0	0	1	0	1	0	1	0	0	0	0	203	0	0	0	0	0	0	14	4.4	1	1	61	0	0	0	0	0	156	600	600	0	0	1
1215	2	56.5	21.9687		2	0	0	1	0	0	0	0	0	0	0	0	0	1	0	1	0	0	1	1	0	0	184	0	0	0	0	0	0			1	0	83	0	0	0	0	0	165.4	350	60	0	1	0
1216	2	61.2	21.9697	13	1	0	1	0	0	0	0	0	0	0	0	0	0	2	1	0	0	1	1	1	0	0	85	1	0	0	0	0	0	13	4.2	0	1	77	0	0	0	0	0	149.8	300	0	0	0	0
1217	1	55.1	21.9705	16	2	0	0	1	0	0	0	0	0	0	0	0	0	4	1	0	0	1	0	0	0	0	85	1	0	0	0	0	0	16	3.9	0	1	65	1	0	0	0	0	169			0	1	0
1218	1	66.5	21.9916	13	2	0	0	1	0	0	0	0	0	0	0	0	0	1	0	0	0	1	0	0	0	0	246	0	0	0	0	0	0	13	3.9	0	1	68	0	0	0	0	0	166	200	160	0	1	0
1219	2	68.9	22.0156	15	2	0	0	1	0	0	1	0	0	0	0	0	0	2	0	1	0	1	0	0	0	0	150	0	0	0	0	0	0	15	4.3	1	1	69	0	0	0	0	0	175.1	200		0	0	0
1220	2	47.8	22.0188	13	2	0	0	1	0	0	1	0	0	0	0	0	0	1	0	0	1	0	0	0	0	0	46	0	1	0	0	0	0	13	4.4	0	0	63	1	0	0	0	0	173	50		0	1	0
189	1	80	28.1925	12	2	0	0	1	0	0	0	0	0	0	0	0	0	4	1	0	0	1	1	1	0	0	127	1	0	0	0	0	0	12	3.9	0	1	80	0	0	0	0	0	168.4	100		0	0	0
1221	2	71.35	22.0522	12	2	0	0	1	0	1	0	0	0	0	0	0	0	1	0	0	0	0	0	1	0	0	280	0	0	300	0	0	0	12	3.6	0	0	63	0	0	0	0	0	173	800	470	0	1	0
1222	1	58.9	22.0526	12	1	0	1	0	0	0	0	0	0	0	0	0	0	1	0	1	0	1	1	1	0	0	130	0	0	0	0	0	0	12	4.3	1	1	74	0	0	0	0	0	148.3	10	800	0	0	0
1223	1	55.2	22.0526	12	1	0	1	0	0	0	0	0	0	0	0	0	0	1	1	0	0	1	0	0	0	0	185	1	0	0	0	0	0	12	3.7	0	1	78	0	0	0	0	0	148.3	300	710	0	0	0
1224	1	72.6	22.0567	14	1	0	1	0	0	0	0	0	1	0	0	1	0	1	0	0	0	1	0	0	1	0	480	0	0	0	0	0	0	14	4.3	0	1	44	0	0	0	0	0	161.6	200	1035	0	0	0
190	1	71	24.169	12	1	0	1	0	0	0	0	0	0	0	0	0	0	3	0	0	0	0	1	0	0	0	25	0	0	0	0	0	0	12	4.5	0	0	71	0	0	0	0	0	165			0	1	0
191	1	81	19.6349	10	1	1	1	0	0	0	0	0	0	0	0	0	0	1	0	0	0	1	0	0	0	0	170	0	0	0	0	0	0	10	3	0	1	81	0	0	0	0	0	155.7	200	550	0	1	0
1225	2	55	22.0734	8	2	0	0	1	0	0	0	0	0	0	0	0	0	3	0	1	0	1	1	1	0	0	100	0	0	0	0	0	0	8	3.9	1	1	79	0	0	0	0	0	168	150		0	0	0
1226	1	65.45	22.0744	12	2	0	0	1	1	0	0	0	0	0	0	0	0	1	1	0	0	1	1	1	0	0	35	1	0	0	0	0	0	12	4	0	1	76	0	0	0	0	0	150.2			0	0	0
1227	1	61.3	22.0796	13	1	0	1	0	0	0	0	0	0	0	0	0	0	2	0	1	1	0	0	0	0	0	60	0	1	0	0	0	0	13	3.9	1	0	80	0	0	0	0	0	177.8	0	0	0	0	0
1228	2	53.95	22.0874	16	2	0	0	1	0	0	0	0	0	0	0	0	0	3	0	1	0	1	0	0	0	0	155	0	0	0	0	0	0	16	4.1	1	1	73	0	0	0	0	0	159.3	100	60	0	1	0
1229	1	56.35	22.1007	12	1	1	0	0	0	0	0	0	0	0	0	0	0	1	0	0	0	0	0	0	0	0	95	0	0	0	0	0	0	12	4.1	0	0	74	0	0	0	0	0	168.3	100	200	0	0	0
1230	2	37.3	22.1017	11	2	0	0	1	0	0	0	0	0	0	0	0	0	3	0	0	0	1	0	0	0	0	80	0	0	0	0	0	0	11	3	0	1	82	0	0	0	0	0	162.9	200	250	0	1	0
1231	1	79	22.1222	12	2	0	0	1	0	0	0	0	0	0	0	0	0	3	1	0	0	1	1	1	0	0	175	1	0	0	0	0	0	12	4	0	1	77	0	0	0	0	0	164	150	250	0	1	0
192	2	85	25.2448	12	2	0	0	1	0	0	0	0	0	0	0	0	0	4	0	1	0	1	1	1	0	0	86	0	0	0	0	0	0	12	2.7	1	1	85	0	0	0	0	0	147.2	30	40	0	1	0
1232	1	88.8	22.1329	12	2	0	0	1	0	0	0	0	0	0	0	0	0	1	0	1	0	1	1	1	0	0	105	0	0	500	0	0	0	12	4.3	1	1	77	0	0	0	0	0	151.5	400	100	0	1	0
193	1	80	20.7083	10	2	0	0	1	0	0	0	0	0	0	0	0	0	4	0	0	0	0	0	0	0	0	133	0	0	0	0	0	0	10	3.4	0	0	80	0	0	0	0	0	157.7		700	0	0	0
1233	1	78.85	22.137	14	2	0	0	1	0	0	0	0	0	0	0	0	0	1	0	1	0	1	1	0	1	0	168	0	0	0	0	0	0	14	3.9	1	1	78	0	0	0	0	0	159.9	1050	250	0	1	0
194	2	68	29.906	10	2	0	0	1	0	0	0	0	0	0	0	0	0	1	0	0	0	1	1	1	1	0	85	0	0	0	0	0	0	10	3.7	0	1	68	0	0	0	0	0	163.3	50	70	0	0	1
195	1	53	25.9708	13	2	0	0	1	0	0	0	0	0	0	0	0	0	1	0	1	0	1	0	0	0	0	60	0	0	0	0	0	0	13	4.3	1	1	53	0	0	0	0	0	168			0	0	1
1234	1	69.6	22.1381		2	0	0	1	0	1	0	0	0	0	0	0	0	1	0	0	0	1	0	1	0	0	166	0	0	0	0	0	0			0	1	55	0	0	0	0	0	152.3	300	350	0	0	0
196	1	76	25.5166	14	2	0	0	1	0	0	0	0	0	0	0	0	0	4	0	1	0	1	0	0	0	0	70	0	0	0	0	0	0	14	4	1	1	76	0	0	1	0	0	176.4	40	90	0	1	0
197	1	52	24.4906	16	2	0	0	1	0	0	0	0	0	0	0	0	0	1	1	0	0	1	1	0	0	0	30	1	0	0	0	0	0	16	4.7	0	1	52	0	0	0	0	0	177.2			0	0	0
1235	1	61.45	22.1399	14	1	0	1	0	0	0	0	0	0	0	0	0	0	3	1	0	0	0	1	0	0	0	180	1	0	0	0	0	0	14	4.2	0	0	68	0	0	1	0	0	157.9			0	0	0
1236	1	77.1	22.1416	16	1	0	1	0	0	0	0	0	0	0	0	0	0	4	0	1	0	1	0	0	0	0	260	0	0	0	0	0	0	16	4.1	1	1	69	0	0	0	0	0	165.3	50	300	0	1	0
1237	2	56.7	22.1483	12	2	0	0	1	0	0	0	0	0	0	0	0	0	3	0	1	0	1	1	1	0	0	190	0	0	0	0	0	0	12	4	1	1	73	0	0	0	0	0	166.5	100	0	0	0	0
198	2	79	28.9307	11	2	0	0	1	1	0	0	0	0	0	0	0	0	1	1	0	0	1	1	1	0	0	153	1	0	0	0	0	0	11	4.2	0	1	79	0	0	0	0	0	137	200	400	0	0	1
1238	2	46.45	22.1488	8	2	0	0	1	1	0	0	0	0	0	0	0	1	1	0	0	0	1	1	1	0	0	610	0	0	0	1	16	0	8		0	1	71	1	0	0	0	0	165	9400	2965	0	0	0
199	1	49	25.4213	17	2	0	0	1	0	0	0	0	0	0	0	0	0	3	0	1	0	1	1	0	0	0	110	0	0	0	0	0	0	17	4.6	1	1	49	0	0	0	0	0	169.4			0	0	0
1239	1	63	22.1662	11	2	0	0	1	0	0	0	0	0	0	0	0	0	4	0	0	0	1	1	0	0	1	205	0	0	0	0	0	0	11	3.9	0	1	72	0	0	0	0	0	159.3	300	600	0	1	0
200	2	52	36.809	13	2	0	0	1	0	0	0	0	0	0	0	0	0	3	0	1	0	1	1	1	0	0	42	0	0	0	0	0	0	13	3.9	1	1	52	0	0	0	0	0	147.7	50		0	1	0
1240	1	75.05	22.188	14	2	0	0	1	0	0	0	0	0	0	0	0	0	1	0	1	0	0	0	0	0	0	45	0	0	0	0	0	0	14	4.3	1	0	66	0	0	0	0	0	167.7	30	0	0	1	0
1241	2	46.4	22.1901	13	2	0	0	1	0	0	1	0	0	0	0	0	0	1	1	0	0	1	0	0	0	0	55	1	0	0	0	0	0	13	4	0	1	75	0	0	0	0	0	148.6	100		0	1	0
201	2	75	28.7201	12	2	0	0	1	0	0	0	0	0	0	0	0	0	1	0	0	0	1	1	0	0	0	111	0	0	0	0	0	0	12	4	0	1	75	0	0	0	0	0	155			0	0	1
202	2	62	26.0584	11	1	1	0	0	0	0	0	0	0	0	0	0	0	1	0	1	0	1	0	0	0	0	75	0	0	0	0	0	0	11	4	1	1	62	0	0	0	0	0	153			0	0	1
1242	2	50.5	22.196	13	2	0	0	1	0	0	0	0	0	0	0	0	0	3	1	0	0	1	1	0	0	0	113	1	0	0	0	0	0	13	4.4	0	1	61	0	0	0	0	0	157.7			1	0	0
1243	1	54.95	22.2016		1	1	0	0	0	0	0	0	0	0	0	0	0	4	1	0	1	0	1	1	1	0	70	1	1	0	0	0	0			0	0	61	0	0	0	0	0	166.3			0	1	0
1244	1	60.65	22.2152	15	1	0	1	0	0	0	0	0	0	0	0	0	0	1	1	0	0	1	1	0	0	0	465	1	0	500	1	2	1	15	3.6	0	1	85	0	0	1	0	0	164	400	525	1	0	0
203	1	74	21.5022	12	1	1	0	0	0	0	0	0	0	0	0	0	0	3	0	0	0	0	1	0	0	0	780	0	0	0	0	0	0	12	3.6	0	0	74	0	0	0	0	0	162.1	1150	665	0	0	0
1245	1	78	22.2158	11	2	0	0	1	1	0	0	0	0	0	0	0	0	1	0	1	1	0	1	0	1	0	190	0	1	0	0	0	0	11	4.4	1	0	74	1	0	0	1	0	158.2	600	340	0	1	0
1246	1	73.9	22.2444	12	2	0	0	1	0	0	0	0	0	0	0	0	0	3	1	0	1	0	1	0	0	0	295	1	1	0	0	0	0	12	3.7	0	0	81	0	0	0	0	0	152.6	900	250	1	0	0
1247	1	64.15	22.2461	13	1	1	0	0	0	0	0	0	0	0	0	0	0	1	0	0	0	1	0	1	1	0	35	0	0	0	0	0	0	13	4.2	0	1	78	0	0	0	0	0	160	0	0	0	1	0
1248	1	86.3	22.2506	16	1	0	1	0	0	0	0	0	0	0	0	0	0	1	0	0	0	0	1	1	0	0	139	0	0	0	0	0	0	16	4.1	0	0	75	0	0	0	0	0	168	350	200	0	0	1
204	1	72	20.0077	14	1	0	1	0	0	0	0	0	0	0	0	0	0	1	0	1	0	1	0	1	0	0	80	0	0	0	0	0	0	14	4.4	1	1	72	0	0	0	0	0	167.3	100	20	0	0	1
205	1	76	21.886	13	2	0	0	1	1	0	0	0	0	0	0	0	0	1	0	1	0	1	0	1	0	0	330	0	0	0	0	0	0	13	4	1	1	76	0	0	0	0	0	166.4	300	230	0	1	0
206	2	75	24.9678	12	2	0	0	1	0	0	0	0	0	0	0	0	0	3	0	0	0	0	1	0	0	0	90	0	0	0	0	0	0	12	4.4	0	0	75	0	0	0	0	0	153.2	100	20	0	0	1
207	1	77	27.6864	11	2	0	0	1	0	0	0	0	0	0	0	0	0	1	0	0	0	1	1	0	0	0	75	0	0	0	0	0	0	11	4.5	0	1	77	0	0	0	0	0	169.4	200	30	0	1	0
1249	1	72.5	22.2551	14	2	0	0	1	0	0	0	0	0	0	0	0	0	4	0	1	0	1	1	0	0	0	65	0	0	0	0	0	0	14	4	1	1	72	0	0	0	0	0	170.9			0	0	0
208	1	68	23.1323	15	2	0	0	1	0	0	1	0	0	0	0	0	0	1	1	0	0	1	1	0	0	0	35	1	0	0	0	0	0	15	4.1	0	1	68	0	0	0	0	0	168.4	30		0	0	0
209	2	87	20.1065	11	2	0	0	1	0	0	0	0	1	0	0	1	0	1	0	1	0	1	0	0	0	0	82	0	0	0	0	0	0	11	4	1	1	87	0	0	0	0	0	150.1	250		0	0	0
1250	1	69	22.2675	13	1	1	0	0	0	0	0	0	0	0	0	0	0	1	0	1	0	0	0	0	1	0	35	0	0	0	0	0	0	13	4.2	1	0	89	0	0	0	0	0	158.3	0	0	0	0	0
210	1	75	24.1868	14	1	0	1	0	0	0	0	0	0	0	0	0	0	1	0	0	0	0	1	0	0	0	98	0	0	0	0	0	0	14	4.3	0	0	75	0	0	0	0	0	164.5	50	200	1	0	0
1251	2	58.3	22.2746	14	1	0	1	0	0	0	0	0	0	0	0	0	0	1	1	0	0	1	0	0	0	0	80	1	0	350	0	0	0	14	3.7	0	1	44	0	0	0	0	0	158.7	800	200	0	0	0
211	2	79	34.384	12	2	0	0	1	0	0	0	0	0	0	0	0	0	1	0	1	0	1	1	0	0	0	235	0	0	0	0	0	0	12	3.8	1	1	79	0	0	0	0	0	152.2	60	280	0	0	0
1252	1	62	22.2782	15	2	0	0	1	0	0	0	0	0	0	0	0	0	2	0	0	1	0	1	0	0	0	60	0	1	0	0	0	0	15	4.5	0	0	59	0	0	0	0	0	155.4			0	1	0
1253	1	69.5	22.2882	12	2	0	0	1	0	0	0	0	0	0	0	0	0	1	0	0	0	0	1	1	0	0	177	0	0	0	0	0	0	12	4.3	0	0	80	0	0	0	0	0	141.3	500	300	0	0	0
212	1	68	20.3585	10	2	0	0	1	0	0	0	0	0	0	0	0	0	2	0	1	1	0	0	0	0	0	133	0	1	0	0	0	0	10	3.2	1	0	68	0	0	0	0	0	166			1	0	0
1254	2	60.2	22.2949	13	1	0	1	0	0	0	0	0	0	0	0	0	0	1	1	0	0	1	1	0	0	0	140	1	0	500	0	0	0	13	3.4	0	1	67	0	0	0	0	0	162.4	50	1600	0	1	0
213	1	56	26.5058	16	2	0	0	1	0	0	0	0	0	0	0	0	0	1	0	1	0	0	0	0	0	1	25	0	0	0	0	0	0	16	4.7	1	0	56	0	0	0	0	0	164.7			0	0	0
1255	2	58.15	22.2959	12	2	0	0	1	0	0	0	0	0	0	0	0	0	3	0	1	0	1	1	1	0	1	55	0	0	0	0	0	0	12	4.7	1	1	51	0	0	0	0	0	148.7			0	0	0
1256	2	73.6	22.3391	11	2	0	0	1	0	0	0	0	1	0	0	1	0	4	1	0	0	0	1	1	0	0	119	1	0	0	0	0	0	11	4.2	1	0	59	0	0	0	0	0	167.6	200	30	0	1	0
214	1	79	25.4708	13	2	0	0	1	0	0	1	0	0	1	0	1	0	1	0	1	0	1	1	0	0	0	215	0	0	0	0	0	0	13	4	1	1	74	0	0	0	0	0	160.3	90	330	0	0	0
215	1	80	26.2125	11	1	0	1	0	0	0	0	0	0	0	0	0	0	1	0	1	0	1	1	0	0	0	368	0	0	0	0	0	0	11	3.9	1	1	80	0	0	0	0	0	168.7	1200	900	0	0	0
1257	1	75.3	22.3569	14	2	0	0	1	0	1	0	0	0	0	0	0	0	2	1	0	1	0	0	0	0	0	35	1	1	0	0	0	0	14	4.3	0	0	64	0	0	0	0	0	163	0	0	0	0	0
216	1	69	23.1038	16	2	0	0	1	0	0	0	0	0	0	0	0	0	4	0	1	0	1	0	0	0	0	135	0	0	0	0	0	0	16	4.5	1	1	69	0	0	0	0	0	165	50	25	0	1	0
1258	1	52.6	22.3814	14	2	0	0	1	1	0	0	0	0	0	0	0	0	3	1	0	0	0	0	1	0	0	135	1	0	0	0	0	0	14	4.2	0	0	58	0	0	0	0	0	175.9	1000	310	0	1	0
1259	2	52.4	22.3958	10	1	0	1	0	0	0	0	0	0	0	0	0	0	1	0	0	0	1	1	1	1	0	150	0	0	0	0	0	0	10	3.4	0	1	54	0	0	0	1	0	151.2	250	0	0	1	0
1260	1	68.55	22.4		2	0	0	1	0	0	1	0	1	0	0	1	0	4	1	0	1	0	0	0	1	0	105	1	1	0	0	0	0		2.9	0	1	68	0	0	0	1	0	150	50		1	0	0
217	1	55	30.1348	14	2	0	0	1	0	0	0	0	0	0	0	0	0	1	0	0	0	0	0	1	0	0	49	0	0	0	0	0	0	14	4	0	0	55	0	0	0	0	0	170.4			0	0	0
218	1	70	25.1903	15	2	0	0	1	0	0	1	0	0	0	0	0	0	1	0	0	0	0	1	1	0	0	51	0	0	0	0	0	0	15	4.2	0	0	70	0	0	0	0	0	170			0	0	0
219	1	70	21.6311	8	2	0	0	1	0	0	0	0	0	0	0	0	0	4	1	0	0	1	1	0	1	0	41	1	0	0	0	0	0	8	2.9	0	1	70	0	0	0	0	0	158			0	0	0
1261	2	46.8	22.4044	16	1	1	0	0	0	0	0	0	0	0	0	0	0	1	0	1	0	1	0	0	0	0	60	0	0	0	0	0	0	16	4.1	1	1	83	0	0	0	0	0	176	0	0	0	1	0
1262	1	66.3	22.4153	13	2	0	0	1	0	0	0	0	0	0	0	0	0	1	0	1	0	1	1	1	0	0	240	0	0	0	0	0	0	13	4.4	1	1	61	0	0	0	0	0	156.5	150	130	0	1	0
220	1	75	24.3261	12	2	0	0	1	0	0	0	0	0	0	0	0	0	1	1	0	0	1	1	1	0	0	98	1	0	0	0	0	0	12	4.4	0	1	75	0	0	0	0	0	156	500	50	0	0	1
1263	1	55.5	22.4322	15	2	0	0	1	0	0	0	0	0	0	0	0	0	3	0	0	0	0	1	0	0	0	115	0	0	0	0	0	0	15	4.5	0	0	76	0	0	0	0	0	163	100	0	0	0	0
1264	2	53	22.4343	9	2	0	0	1	0	0	0	0	0	0	0	0	0	1	0	1	0	1	1	1	1	0	133	0	0	0	0	0	0	9	3.5	1	1	58	0	0	0	0	0	171			1	0	0
221	1	78	21.21	13	1	0	1	0	0	0	0	0	0	0	0	0	0	1	0	0	0	1	1	1	0	0	353	0	0	0	0	0	0	13	3.7	0	1	78	0	0	0	0	0	176	300	1300	0	0	0
222	1	62	26.1239	14	2	0	0	1	0	0	0	0	0	0	0	0	0	1	0	0	0	0	0	0	0	0	169	0	0	0	0	0	0	14	4.3	0	0	62	0	0	0	0	0	161.1	200	250	0	1	0
1265	2	45.4	22.4372	14	2	0	0	1	0	0	0	0	0	0	0	0	0	2	0	1	0	1	0	0	0	0	175	0	0	0	0	0	0	14	4.2	1	1	71	0	0	0	0	0	163.8	0	70	0	1	0
223	2	78	28.1283	11	2	0	0	1	0	0	0	0	0	0	0	0	0	1	0	1	0	1	1	0	0	0	125	0	0	0	0	0	0	11	4	1	1	78	0	0	0	0	0	143.1	100		1	0	0
1266	1	53.65	22.4426	10	1	1	1	0	0	0	0	0	0	0	0	0	0	1	0	1	0	1	1	0	1	0	80	0	0	0	0	0	0	10	3.7	1	1	77	0	0	0	1	0	165	0	0	0	1	0
224	1	71	24.3843	11	2	0	0	1	0	0	0	0	0	0	0	0	0	1	0	0	0	1	1	1	0	0	175	0	0	0	0	0	0	11	4.4	0	1	71	0	0	0	0	0	158.1	200	40	0	1	0
1267	2	54.6	22.4523	13	1	1	0	0	0	0	0	0	0	0	0	0	0	1	0	1	0	1	0	0	0	0	35	0	0	0	0	0	0	13	4.6	1	1	76	0	0	0	0	0	158	0	0	0	0	0
1268	1	69.5	22.4549	14	2	0	0	1	1	0	0	0	0	0	0	0	0	1	0	0	0	0	0	0	0	0	100	0	0	0	0	0	0	14	4.3	0	0	77	0	0	0	0	0	167.5	100	150	0	1	0
225	1	78	23.4	10	2	0	0	1	0	0	1	0	0	0	0	0	0	4	0	0	1	0	1	1	0	0	45	0	1	0	0	0	0	10	2.8	0	0	78	0	0	0	0	0				0	0	0
1269	1	63.2	22.4792	10	2	0	0	1	1	0	0	0	0	0	0	0	0	3	1	0	1	0	1	1	0	0	150	1	1	0	0	0	0	10	4.2	0	0	78	0	0	0	0	0	175.2	100	350	0	1	0
226	2	46	23.6375	10	2	0	0	1	0	0	0	0	0	0	0	0	0	4	0	1	0	1	1	1	0	0	270	0	0	0	0	0	0	10	4.1	1	1	46	0	0	0	0	0	152.4	50	810	0	0	0
1270	1	54	22.4918	12	1	0	1	0	0	0	0	0	0	0	0	0	0	1	0	0	0	1	1	1	0	0	250	0	0	0	0	0	0	12	4.3	0	1	77	0	0	0	0	0	148.8	200	590	0	1	0
1271	1	62.8	22.4961	16	2	0	0	1	0	0	0	0	0	0	0	0	0	4	0	0	0	1	0	0	0	0	50	0	0	0	0	0	0	16	4.4	0	1	79	0	0	0	0	0	162.7			0	0	0
227	1	63	22.0188	13	2	0	0	1	0	0	1	0	0	0	0	0	0	1	0	0	1	0	0	0	0	0	46	0	1	0	0	0	0	13	4.4	0	0	63	1	0	0	0	0	173	50		0	1	0
1272	2	63.8	22.4996	12	2	0	0	1	0	0	0	0	0	0	0	0	0	4	1	0	1	0	1	1	0	0	140	1	1	0	0	0	0	12	4.1	0	0	71	0	0	0	0	0	166	5	0	0	0	0
228	2	88	23.3275	10	2	0	0	1	0	0	1	0	0	0	1	1	0	1	0	1	0	0	1	1	1	1	181	0	0	0	0	0	0	10	3.8	1	0	80	0	0	0	0	1	157	50		0	0	0
1273	2	57.9	22.4996	16	2	0	0	1	1	0	0	0	0	0	0	0	0	1	1	0	0	0	1	0	0	0	70	1	0	0	0	0	0	16	4.3	0	0	74	0	0	0	0	0	166	150	300	0	0	1
1274	1	60.8	22.5163	16	2	0	0	1	0	0	0	0	0	0	0	0	0	1	0	0	1	0	1	0	0	0	20	0	1	0	0	0	0	16	4.1	0	0	76	0	0	0	0	0	172.5			0	0	0
229	1	73	15.8989	15	2	0	0	1	0	0	0	0	0	0	0	0	0	4	0	0	0	1	1	0	0	0	150	0	0	0	0	0	0	15	4.4	0	1	73	0	0	0	0	0	165.6	50	90	0	0	0
230	1	76	19.57	11	2	0	0	1	0	0	1	0	0	0	0	0	0	2	1	0	1	0	1	1	1	0	223	1	1	0	0	0	0	11	3.6	0	0	76	1	0	0	1	0	162.3		830	0	1	0
231	1	74	31.2879	12	2	0	0	1	0	0	1	0	0	0	0	0	0	2	0	0	0	0	1	0	1	0	35	0	0	0	0	0	0	12	4.4	0	0	74	0	0	0	0	0	168.8			0	0	0
1275	1	56.9	22.5306	16	2	0	0	1	1	1	1	0	0	0	0	0	0	1	1	0	0	0	1	1	0	0	59	1	0	0	0	0	0	16	4.5	0	0	57	0	0	0	0	0	175	200	0	0	0	1
232	1	61	24.5153	14	2	0	0	1	0	0	0	0	0	0	0	0	0	1	1	0	0	1	1	1	0	0	47	1	0	0	0	0	0	14	4.3	0	1	61	1	0	0	0	0	161.7		105	0	1	0
233	1	59	28.6274	14	2	0	0	1	0	0	0	0	1	0	0	1	0	3	0	1	0	1	0	0	0	0	115	0	0	0	0	0	0	14	4.3	1	1	59	0	0	0	0	0	155.7			0	0	0
1276	2	50.2	22.5326	10	2	0	0	1	0	0	0	0	0	0	0	0	0	1	0	0	0	1	0	0	0	0	35	0	0	0	0	0	0	10	4.7	0	1	57	0	0	0	0	0	160.3	0	0	0	0	0
1277	1	53.55	22.5391	14	2	0	0	1	0	0	1	0	0	0	0	0	0	1	0	0	0	0	1	1	0	0	71	0	0	0	0	0	0	14	4.4	0	0	72	0	0	0	0	0	160			1	0	0
1278	1	63.8	22.5426	12	2	0	0	1	1	0	0	0	0	0	0	0	0	3	0	1	0	1	1	0	0	0	40	0	0	0	0	0	0	12	4.6	1	1	73	0	0	0	0	0	144.7	0	0	0	0	1
234	1	89	24.7356	12	2	0	0	1	0	0	0	0	0	0	0	0	0	4	0	1	0	0	1	0	0	0	272	0	0	0	0	0	0	12	3.8	1	0	89	0	0	0	0	0	158	250	465	0	1	0
1279	1	65.8	22.5592	11	2	0	0	1	0	0	0	0	0	0	0	0	0	3	0	1	0	1	1	0	0	0	316	0	0	500	0	0	0	11	4.2	1	1	75	0	0	0	0	0	156	300	1550	0	0	0
235	1	68	21.8248	13	2	0	0	1	0	0	0	0	0	0	0	0	0	1	0	1	0	0	0	0	0	0	80	0	0	0	0	0	0	13	4.3	1	0	68	0	0	0	0	0	164	50	30	0	0	1
236	1	82	20.1513	8	2	0	0	1	0	0	1	0	0	0	0	0	0	4	1	0	1	0	1	0	1	0	51	1	1	0	0	0	0	8	3.7	0	0	82	0	0	0	1	0	167			1	0	0
237	2	57	25.7038	12	2	0	0	1	1	0	0	0	0	0	0	0	0	1	0	0	0	1	1	0	0	0	160	0	0	0	0	0	0	12	4	0	1	57	0	0	1	0	0	158.9	720	250	0	0	0
238	2	73	20.9563	12	2	0	0	1	1	1	0	0	0	0	0	0	0	1	0	1	0	1	1	0	0	0	303	0	0	0	0	0	0	12	3.9	1	1	73	0	0	0	0	0	154	450	280	0	1	0
239	1	77	23.4	10	2	0	0	1	1	0	0	0	0	0	0	0	0	4	1	0	1	0	1	0	0	0	378	1	1	0	0	0	0	10	3.2	0	0	77	0	0	0	0	0		700	490	1	0	0
1280	1	57.8	22.5632	13	2	0	0	1	0	0	0	0	0	0	0	0	0	1	0	0	0	1	1	1	0	0	50	0	0	0	0	0	0	13	3.8	0	1	77	0	0	0	0	0	166.3	0	0	0	0	0
240	1	72	29.1686	15	2	0	0	1	0	0	0	0	0	0	0	0	0	4	0	1	0	1	0	1	0	0	180	0	0	0	0	0	0	15	4.3	1	1	72	0	0	0	0	0	175.9		60	0	0	0
1281	1	83.6	22.5722	14	2	0	0	1	0	0	0	0	0	0	0	0	0	1	0	0	0	0	1	1	0	0	117	0	0	0	0	0	0	14	4	0	0	82	0	0	0	0	0	166.4		50	0	1	0
1282	1	69.65	22.5891	15	1	0	1	0	0	0	0	0	0	0	0	0	0	2	1	0	1	0	1	0	0	0	35	1	1	0	0	0	0	15	4.3	0	0	70	0	0	0	0	0	171.9	0	0	0	0	0
241	1	80	18.6377	14	1	1	0	0	0	0	0	0	0	0	0	0	0	4	0	0	0	0	0	0	0	0	175	0	0	0	0	0	0	14	3.8	0	0	80	0	0	0	0	0	149.4	70	110	0	1	0
242	1	54	17.6289	14	2	0	0	1	0	0	0	0	0	0	0	0	0	2	0	0	0	1	0	0	0	0	60	0	0	0	0	0	0	14	4.9	0	1	54	0	0	0	0	0	169			0	1	0
1283	1	61.35	22.5922	14	2	0	0	1	0	0	0	0	0	0	0	0	0	1	0	1	0	1	1	0	0	0	53	0	0	0	0	0	0	14	4.3	1	1	73	0	0	0	0	0	174	0	0	0	0	0
1284	1	64.2	22.5952	12	1	0	1	0	0	0	0	0	0	0	0	0	0	2	0	1	0	1	0	1	0	0	30	0	0	0	0	0	0	12	3.9	1	1	83	0	0	0	0	0	163.7	0	0	0	1	0
1285	1	80.2	22.6414	11	2	0	0	1	0	0	0	0	0	0	0	0	0	4	0	0	0	1	1	0	0	0	70	0	0	0	0	0	0	11	4	0	1	77	0	0	0	0	0	156	100		0	0	0
243	2	63	26.4112	11	2	0	0	1	0	0	0	0	0	0	0	0	0	2	1	0	0	1	0	0	0	0	130	1	0	0	0	0	0	11	3.9	0	1	63	0	1	0	0	0	167.5	700	580	0	0	1
244	1	73	26.8386	15	2	0	0	1	1	0	0	0	0	0	0	0	0	1	0	0	0	1	1	0	0	0	146	0	0	0	0	0	0	15	4.5	0	1	73	0	0	0	0	0	158	300	200	0	1	0
1286	1	49.2	22.6479	18	2	0	0	1	1	1	1	0	0	0	0	0	0	1	0	1	0	0	1	1	1	0	30	0	0	0	0	0	0	18	4.3	1	0	80	0	0	0	0	0	168.3	40		0	0	0
245	2	50	19.333	11	2	0	0	1	0	0	0	0	0	0	0	0	0	2	0	1	0	1	0	0	0	0	35	0	0	0	0	0	0	11	4.5	1	1	50	0	0	0	0	0	161.3			0	0	0
1287	2	48	22.6561	13	2	0	0	1	0	1	0	0	0	0	0	0	0	1	0	1	1	0	1	1	0	0	135	0	1	0	0	0	0	13	4	1	0	69	0	0	0	0	0	173.5	300	100	0	0	0
1288	1	80.6	22.68	12	1	1	0	0	0	0	0	0	0	0	0	0	0	4	0	1	1	0	0	0	0	0	74	0	1	0	0	0	0	12	3.9	1	0	75	0	0	0	0	0	164	10	0	0	1	0
1289	1	61	22.6948	13	1	1	0	0	0	0	0	0	0	0	0	0	0	1	1	0	1	0	1	1	0	0	138	1	1	0	0	0	0	13	4.3	0	0	67	0	0	0	0	0	162.8	400	270	0	0	0
1290	1	61.5	22.704	14	1	0	1	0	0	0	0	0	0	0	0	0	0	1	0	1	0	0	0	1	0	0	82	0	0	0	0	0	0	14	4	1	0	73	0	0	0	0	0	158.1	200	450	0	0	1
1291	1	50.2	22.7067	13	2	0	0	1	1	0	0	0	0	0	0	0	0	1	1	0	0	0	1	0	0	0	200	1	0	0	0	0	0	13	4.4	0	0	76	0	0	0	0	0	149.5	750	1350	0	0	1
246	1	75	21.9349	13	1	0	1	0	0	0	0	0	0	0	0	0	0	1	1	0	0	0	0	0	0	0	365	1	0	0	0	0	0	13	4.2	0	0	75	0	0	0	0	0	168.8	300	485	0	0	0
1292	1	64	22.7144	11	1	1	0	0	0	0	0	0	0	0	0	0	0	1	0	0	0	0	1	1	1	0	65	0	0	0	0	0	0	11	3.7	0	0	74	0	0	0	1	0	167.2			0	0	0
247	2	59	21.8799	12	2	0	0	1	0	0	1	0	0	0	0	0	0	2	0	0	0	1	0	0	0	0	65	0	0	0	0	0	0	12	4.6	0	1	59	0	0	0	0	0	148.5			0	1	0
1293	2	38.9	22.7242	13	2	0	0	1	0	0	0	0	0	0	0	0	0	1	0	1	0	1	0	0	0	0	62	0	0	0	0	0	0	13	4.6	1	1	57	0	0	0	0	0	163.1	50	0	0	0	0
1294	2	59.9	22.7298	13	2	0	0	1	0	0	0	0	0	0	0	0	0	4	0	1	0	1	1	0	0	0	170	0	0	0	0	0	0	13	4.4	1	1	78	0	0	0	0	0	167.8	50	200	0	0	0
1295	1	69.8	22.7395	14	2	0	0	1	0	0	0	0	0	0	0	0	0	1	0	1	0	1	1	0	0	0	85	0	0	0	0	0	0	14	4.5	1	1	74	0	0	0	0	0	169.2	400	0	0	0	1
248	1	53	19.3271	10	2	0	0	1	0	0	0	0	0	0	0	0	0	3	0	1	0	1	1	1	1	0	133	0	0	0	0	0	0	10	4.4	1	1	53	0	0	0	1	0	169			1	0	0
249	1	73	19.798	14	2	0	0	1	1	1	1	0	0	0	0	0	0	1	0	0	0	0	0	1	0	0	366	0	0	0	0	0	0	14	4	0	0	73	0	0	0	0	0	157	480	510	0	1	0
250	2	75	27.1121	12	1	1	0	0	0	0	0	0	0	0	0	0	0	1	0	0	0	0	0	0	0	0	220	0	0	0	0	0	0	12	4.3	0	0	75	0	0	0	0	0	142.3	300	298	0	0	0
1296	1	45.5	22.7499	13	1	0	1	0	0	0	0	0	0	0	0	0	0	1	0	0	0	0	0	0	0	0	135	0	0	0	0	0	0	13	4.3	0	0	72	0	0	0	0	0	162.4	800	600	0	0	0
1297	1	60.6	22.7587	9	2	0	0	1	0	0	1	0	0	0	0	0	0	1	1	0	0	0	1	0	0	0	155	1	0	0	0	0	0	9	4.3	0	0	71	0	0	0	0	0	170.1	60	440	0	1	0
1298	2	67.2	22.7612	12	1	1	0	0	0	0	0	0	0	0	0	0	0	1	0	1	0	0	1	1	0	0	125	0	0	0	0	0	0	12	4.4	1	0	82	0	0	0	0	0	149.1	0	0	0	0	1
1299	1	77.9	22.7627	14	2	0	0	1	1	0	0	0	0	0	0	0	0	1	0	1	0	0	0	0	0	0	35	0	0	0	0	0	0	14	4.7	1	0	66	0	0	0	0	0	161.2	150	50	0	0	0
1300	1	56.6	22.7673	12	2	0	0	1	0	0	0	0	0	0	0	0	0	1	1	0	1	0	0	0	0	0	30	1	1	0	0	0	0	12	3.5	0	0	89	0	0	0	0	0	150.4			0	1	0
251	1	74	18.6991	13	2	0	0	1	0	0	1	0	0	0	0	0	0	1	0	0	0	0	1	0	0	0	180	0	0	0	0	0	0	13	3.1	0	0	74	0	0	0	0	0	167	150	350	0	1	0
252	1	72	23.9696	13	2	0	0	1	0	0	0	0	0	0	0	0	0	1	0	0	0	1	0	0	0	0	20	0	0	0	0	0	0	13	4.4	0	1	72	0	0	0	0	0	171.5	50		0	1	0
1301	1	61	22.7694	9	2	0	0	1	0	0	0	0	1	0	0	1	0	4	1	0	0	1	1	1	1	0	105	1	0	0	0	0	0	9	3.6	1	1	84	0	0	0	0	0	154	20	50	0	0	0
1302	2	57.5	22.7713	11	1	1	0	0	0	0	0	0	0	0	0	0	0	1	0	1	1	0	1	1	1	0	80	0	1	0	0	0	0	11	2.9	1	0	82	0	0	0	0	0	142.9	300	0	0	1	0
1303	1	71.75	22.7871	15	1	0	1	0	0	0	0	0	0	0	0	0	0	1	0	1	0	1	0	0	0	0	88	0	0	0	0	0	0	15	4.5	1	1	58	0	0	0	0	0	169.8	50	0	0	1	0
1304	1	49.2	22.8047	11	2	0	0	1	0	1	0	0	0	0	0	0	0	1	1	0	0	1	1	0	1	0	250	1	0	0	0	0	0	11	4.4	0	1	76	0	0	0	1	0	167	100	640	0	1	0
253	1	74	20.222	14	2	0	0	1	0	0	0	0	0	0	0	0	0	1	0	0	0	1	0	0	0	0	147	0	0	0	0	0	0	14	3.9	0	1	74	0	0	0	0	0	167.3	100	70	0	1	0
1305	1	56.8	22.806	10	2	0	0	1	0	0	0	0	0	0	0	0	0	2	0	0	0	1	1	0	1	0	156	0	0	0	0	0	0	10	4.4	0	1	77	0	0	1	0	0	151	300	75	0	1	0
1306	2	46.45	22.814	13	1	0	1	0	0	0	0	0	0	0	0	0	0	1	0	0	0	1	1	0	0	0	133	0	0	0	0	0	0	13	4.4	0	1	74	0	0	0	0	0	160.2	0	0	0	0	0
1307	1	78.2	22.8156		2	0	0	1	0	0	0	0	0	0	0	0	0	4	0	1	0	1	1	0	0	0	82	0	0	0	0	0	0			1	1	64	0	0	0	0	0	166.5			0	0	0
1308	1	86.6	22.821	15	1	0	1	0	0	0	0	0	0	0	0	0	0	1	0	0	0	1	0	0	0	0	69	0	0	0	0	0	0	15	4.8	0	1	58	0	0	0	0	0	171.6	0	0	0	0	0
1309	1	66.8	22.8386	13	2	0	0	1	1	0	0	0	0	0	0	0	0	1	0	0	0	1	1	1	0	0	35	0	0	0	0	0	0	13	3.6	0	1	65	0	0	0	0	0	167.4			0	1	0
1310	2	56.3	22.8448	10	2	0	0	1	0	0	0	0	0	0	0	0	0	1	0	1	0	1	1	1	0	0	330	0	0	0	1	1	0	10	3.6	1	1	74	0	0	0	0	0	152.1	600	180	0	1	0
1311	1	75.8	22.8462	10	2	0	0	1	0	0	0	0	0	0	0	0	0	2	1	0	0	1	0	0	0	0	140	1	0	0	0	0	0	10	4.1	0	1	74	0	0	0	0	0	163	200	250	0	1	0
254	1	74	22.9963	16	2	0	0	1	0	0	0	0	0	0	0	0	0	1	0	1	0	1	1	0	0	0	215	0	0	0	0	0	0	16	4.2	1	1	74	0	0	0	0	0	162.4		80	0	1	0
1312	1	56.6	22.8468	12	2	0	0	1	0	1	0	0	0	0	0	0	0	3	0	0	0	1	1	0	0	0	105	0	0	0	0	0	0	12	3.6	0	1	75	0	0	0	0	0	135.1	100	780	0	0	0
1313	2	69	22.8561	11	2	0	0	1	0	0	0	0	0	0	0	0	0	1	0	1	0	1	1	1	1	0	125	0	0	0	0	0	0	11	3.5	1	1	76	0	0	0	0	0	163.3	20	300	0	1	0
255	1	73	28.6381	10	2	0	0	1	0	0	0	0	0	0	0	0	0	1	0	1	0	1	1	1	0	0	98	0	0	0	0	0	0	10	2.6	1	1	73	0	0	0	0	0	159	200	100	0	0	1
256	2	68	26.5311	12	2	0	0	1	0	0	0	0	0	0	0	0	0	1	0	1	0	1	0	1	0	0	225	0	0	0	0	0	0	12	4.6	1	1	68	0	0	0	0	0	158.2	40		0	0	0
1314	1	66.2	22.8564	12	2	0	0	1	0	0	0	0	0	0	0	0	0	1	0	0	0	1	1	0	0	0	280	0	0	500	0	0	0	12	4.5	0	1	55	0	0	0	0	0	164.5	1000	400	0	0	1
1315	1	67.7	22.8608	13	2	0	0	1	0	0	0	0	0	0	1	1	0	1	0	1	0	1	1	1	0	0	195	0	0	0	0	0	0	13	4.2	1	1	76	0	0	0	0	0	161.6	800	280	1	0	0
257	2	82	24.5252	13	1	1	0	0	0	0	0	0	0	0	0	0	0	1	0	1	0	0	1	0	0	0	150	0	0	0	0	0	0	13	4.2	1	0	82	0	0	0	0	0	155.3	200	200	0	1	0
1316	1	60.55	22.8762	15	1	0	1	0	0	0	0	0	0	0	0	0	0	1	0	1	0	1	1	0	0	0	60	0	0	0	0	0	0	15	4.5	1	1	67	0	0	0	0	0	177.1	100	0	0	0	0
258	2	63	21.5858	13	2	0	0	1	0	0	0	0	0	0	0	0	0	3	0	0	0	1	0	0	0	0	142	0	0	0	0	0	0	13	4.4	0	1	63	0	0	0	0	0	162.5			0	0	0
259	1	83	20.346	12	2	0	0	1	0	0	1	0	0	0	0	0	0	3	1	0	0	0	0	0	0	0	212	1	0	0	0	0	0	12	3.5	0	0	83	0	0	0	0	0	170	150	50	0	0	0
1317	1	64.9	22.8889	14	1	0	1	0	0	0	0	0	0	0	0	0	0	2	0	1	0	1	0	1	0	0	180	0	0	0	0	0	0	14	4	1	1	61	0	0	0	0	0	171.6	30	0	0	0	0
260	1	62	23.4274	14	2	0	0	1	0	0	0	0	1	0	0	1	0	3	0	1	0	1	1	1	0	0	123	0	0	0	0	0	0	14	4.2	1	1	62	0	0	0	0	0	167.4	100	100	0	0	0
261	1	85	23.2874	8	2	0	0	1	0	0	1	0	0	0	0	0	0	1	1	0	1	0	1	1	1	0	81	1	1	0	0	0	0	8	3.6	0	0	85	0	0	0	1	0	165	50		0	0	0
262	1	74	21.9303	14	2	0	0	1	0	0	0	0	0	0	0	0	0	1	0	0	0	0	1	1	0	0	203	0	0	0	0	0	0	14	4.2	0	0	74	0	0	0	0	0	165.2		110	0	1	0
263	2	78	30.4092	10	2	0	0	1	0	0	0	0	0	0	0	0	0	1	0	0	0	1	1	0	0	0	175	0	0	0	0	0	0	10	4.1	0	1	78	0	0	0	0	1	141.4	700	70	0	0	1
1318	2	51.6	22.925	13	2	0	0	1	0	1	0	0	0	0	0	0	0	1	1	0	0	0	1	0	0	0	155	1	0	0	0	0	0	13	4.4	0	0	72	0	0	0	0	0	170.7	150	0	0	0	0
1319	1	60.75	22.9397	12	2	0	0	1	0	0	0	0	0	0	0	0	0	4	0	1	0	1	0	0	0	0	296	0	0	0	0	0	0	12	3.7	1	1	67	0	0	0	0	0	164.4	700	600	1	0	0
1320	1	62.8	22.9421	12	1	1	0	0	0	0	0	0	0	0	0	0	0	4	0	1	0	1	1	1	0	0	485	0	0	400	1	2	1	12	3.7	1	1	81	0	0	0	0	0	159	400	790	0	0	0
264	1	75	28.3608	11	2	0	0	1	0	0	0	0	0	0	0	0	0	1	1	0	1	0	0	0	0	0	190	1	1	0	0	0	0	11	4.1	0	0	75	0	0	0	0	0	158	50	700	1	0	0
265	1	65	21.9705	16	2	0	0	1	0	0	0	0	0	0	0	0	0	4	1	0	0	1	0	0	0	0	85	1	0	0	0	0	0	16	3.9	0	1	65	1	0	0	0	0	169			0	1	0
1321	2	64.1	22.9555	15	2	0	0	1	0	0	0	0	0	0	0	0	0	1	1	0	0	0	1	0	0	0	20	1	0	0	0	0	0	15	4.9	0	0	51	0	0	0	0	0	174			0	1	0
1322	1	74.3	22.9774	11	2	0	0	1	0	0	0	0	0	0	0	0	0	4	0	0	0	1	1	1	0	0	315	0	0	0	0	0	0	11	4.5	0	1	63	0	0	0	0	0	164	600	350	0	1	0
266	2	61	26.3914	15	2	0	0	1	0	0	0	0	0	0	0	0	0	2	1	0	1	0	0	0	0	0	35	1	1	0	0	0	0	15	5	0	0	61	0	0	0	0	0	157.9			0	0	0
1323	2	55.5	22.9833	11	1	1	0	0	0	0	0	0	0	0	0	0	0	1	1	0	0	1	1	1	0	0	31	1	0	0	0	0	0	11	3	0	1	91	0	0	0	0	0	168.3	0	0	0	0	0
267	1	65	23.203	15	2	0	0	1	0	0	0	0	0	0	0	0	0	4	0	1	0	1	0	0	0	0	306	0	0	0	0	0	0	15	4.5	1	1	65	0	0	0	0	0	165.3	100	170	0	1	0
268	1	72	22.5391	14	2	0	0	1	0	0	1	0	0	0	0	0	0	1	0	0	0	0	1	1	0	0	71	0	0	0	0	0	0	14	4.4	0	0	72	0	0	0	0	0	160			1	0	0
1324	1	80.6	22.9963	16	2	0	0	1	0	0	0	0	0	0	0	0	0	1	0	1	0	1	1	0	0	0	215	0	0	0	0	0	0	16	4.2	1	1	74	0	0	0	0	0	162.4		80	0	1	0
269	1	60	21.8753	14	2	0	0	1	0	0	0	0	0	0	0	0	0	2	0	1	1	0	1	0	0	0	115	0	1	0	0	0	0	14	3.8	1	0	60	0	0	0	0	0	165.2	300	80	0	1	0
1325	2	65.6	23.0224	12	1	0	1	0	0	0	0	0	0	0	0	0	0	1	0	1	0	1	0	0	0	0	70	0	0	0	0	0	0	12	3.6	1	1	61	0	0	0	0	0	154	100	0	0	1	0
270	1	78	23.7919	14	2	0	0	1	0	0	0	0	0	0	0	0	0	1	0	0	0	0	0	0	0	0	125	0	0	0	0	0	0	14	4	0	0	78	0	0	0	0	0	156	800		0	0	0
271	2	65	26.1524	8	1	0	1	0	0	0	0	0	0	0	0	0	0	1	0	1	0	1	0	0	0	0	42	0	0	0	0	0	0	8	2.7	1	1	65	0	0	0	0	0	165	100		0	1	0
1326	1	70.5	23.0391	10	2	0	0	1	0	1	0	0	0	0	0	0	0	1	0	0	0	1	1	1	0	0	35	0	0	0	0	0	0	10	3.3	0	1	63	0	0	0	0	0	166.8	0	0	0	0	1
1327	1	55.6	23.0402	14	2	0	0	1	0	0	0	0	0	0	0	0	0	3	0	0	0	0	0	0	0	0	35	0	0	0	0	0	0	14	3.8	0	0	69	0	0	0	0	0	172.3			0	1	0
1328	1	59.9	23.0415	14	2	0	0	1	0	0	0	0	0	0	0	0	0	3	1	0	0	1	1	0	0	0	35	1	0	0	0	0	0	14	4.6	0	1	57	0	0	0	0	0	161.1	50		0	1	0
272	1	80	25.1148	11	2	0	0	1	0	0	0	0	0	0	0	0	0	1	0	0	0	0	1	1	1	0	180	0	0	0	0	0	0	11	3.3	0	0	80	0	0	0	0	0	161	400	450	0	0	1
1329	2	52.95	23.0518	14	1	0	1	0	0	0	0	0	0	0	0	0	0	1	0	1	0	1	0	0	0	0	25	0	0	0	0	0	0	14	4.3	1	1	84	0	0	0	0	0	164	0	0	0	1	0
273	1	71	24.0391	15	1	0	1	0	0	0	0	0	0	0	0	0	0	1	0	0	0	1	0	0	0	0	100	0	0	0	0	0	0	15	3.7	0	1	71	0	0	0	0	0	172.1	150	130	0	0	0
1330	2	48.4	23.0623	12	2	0	0	1	0	0	0	0	0	0	0	0	1	1	0	0	1	0	0	1	0	0	280	0	1	250	1	2	1	12	3.8	0	0	71	0	0	0	0	0	170	400	370	1	0	0
274	1	72	25.8417	10	2	0	0	1	0	0	1	0	0	0	0	0	0	1	0	1	0	1	1	0	0	0	140	0	0	0	0	0	0	10	4.3	1	1	72	0	0	0	0	0	172	300	470	0	1	0
275	1	63	19.3558	11	2	0	0	1	0	0	0	0	0	0	0	0	0	4	0	0	0	1	0	0	0	0	175	0	0	0	0	0	0	11	3.4	0	1	63	0	0	0	0	0	164.3	50	110	0	1	0
276	1	74	26.0078		2	0	0	1	0	0	0	0	0	0	0	0	0	3	0	1	0	1	1	1	1	0	150	0	0	0	0	0	0		4.5	1	1	74	0	0	0	0	0	163	100	50	0	1	0
277	2	79	19.2635	13	2	0	0	1	0	1	1	0	0	0	0	0	0	1	0	1	0	1	0	0	0	0	275	0	0	0	0	0	0	13	3.7	1	1	79	0	0	0	0	0	159	1400	120	0	0	0
1331	2	43.35	23.0638	10	2	0	0	1	0	0	0	0	0	0	0	0	0	2	0	1	0	1	1	0	1	0	55	0	0	0	0	0	0	10	3.6	1	1	67	0	0	0	1	0	156.1			0	1	0
278	2	81	26.0619	11	2	0	0	1	0	0	1	0	0	0	0	0	0	3	1	0	1	0	1	1	0	0	262	1	1	0	0	0	0	11	3.6	0	0	81	0	0	0	0	0	156.4	700	500	1	0	0
1332	2	64.95	23.0945	13	1	0	1	0	0	0	0	0	0	0	0	0	0	1	0	0	0	1	1	1	0	0	45	0	0	0	0	0	0	13	4.5	0	1	82	0	0	0	0	0	166.6	50	0	0	1	0
1333	2	55.1	23.0997	12	1	0	1	0	0	0	0	0	0	0	0	0	0	1	0	1	0	1	1	0	0	0	130	0	0	0	0	0	0	12	4.1	1	1	78	0	0	0	0	0	161.3	100	100	0	1	0
279	1	63	30.1958	16	1	1	0	0	0	0	0	0	0	0	0	0	0	1	0	0	0	0	1	1	0	0	30	0	0	0	0	0	0	16	4.4	0	0	63	0	0	0	0	0	177.7			0	0	0
280	2	90	21.4192	13	1	0	1	0	0	0	0	0	0	1	0	1	0	1	0	1	0	1	1	1	1	0	340	0	0	0	0	0	0	13	3.9	1	1	81	0	0	0	0	0	153.7	250		0	1	0
1334	1	75.4	23.1038	16	2	0	0	1	0	0	0	0	0	0	0	0	0	4	0	1	0	1	0	0	0	0	135	0	0	0	0	0	0	16	4.5	1	1	69	0	0	0	0	0	165	50	25	0	1	0
281	1	64	20.3708	13	2	0	0	1	0	0	0	0	0	0	1	1	0	2	0	0	0	0	0	0	0	0	255	0	0	0	0	0	0	13	3	0	0	46	0	0	0	0	0	161.3	900	2650	0	0	1
1335	1	65.1	23.1038	12	1	1	0	0	0	0	0	0	0	0	0	0	0	1	1	0	0	1	0	0	0	0	30	1	0	0	0	0	0	12	3.2	0	1	86	0	0	0	0	0	165	0	0	0	1	0
282	2	74	20.4377		2	0	0	1	0	0	0	0	0	0	0	0	0	4	0	1	0	1	1	0	0	0	162	0	0	0	0	0	0			1	1	74	0	0	0	0	0	151	150	400	0	0	1
283	2	62	28.0804	13	2	0	0	1	0	0	0	0	0	0	0	0	0	3	0	1	0	1	0	0	0	0	73	0	0	0	0	0	0	13	4.3	1	1	62	0	0	0	0	0	158	30		0	1	0
284	2	63	31.4645	11	2	0	0	1	0	0	0	0	0	0	0	0	0	1	0	0	0	0	1	1	0	0	78	0	0	0	0	0	0	11	4	0	0	63	0	0	0	0	0	151.9	50		0	1	0
285	1	73	23.7737	15	1	0	1	0	0	0	0	0	0	0	0	0	0	1	0	1	0	1	1	1	0	0	94	0	0	0	0	0	0	15	4.5	1	1	73	0	0	0	0	0	169	600		0	0	0
286	1	76	20.4547	12	2	0	0	1	0	0	0	0	0	0	0	0	0	1	1	0	0	1	0	0	0	0	133	1	0	0	0	0	0	12	4.7	0	1	76	0	0	0	0	0	168.1			0	0	0
287	1	54	26.0462	16	1	1	0	0	0	0	0	0	0	0	1	1	0	1	0	0	0	0	1	0	0	0	92	0	0	0	0	0	0	16	4.6	0	0	54	0	0	0	0	0	177	50		0	1	0
288	2	80	25.7164	15	2	0	0	1	0	0	0	0	0	0	0	0	0	4	1	0	0	1	1	0	0	0	140	1	0	0	0	0	0	15	4.4	0	1	80	0	0	0	0	0	152.3	300	300	0	1	0
1336	2	52.4	23.1153	9	2	0	0	1	0	0	1	0	0	0	0	0	1	4	1	0	1	0	1	1	0	0	135	1	1	0	1	3	0	9	3.3	0	0	73	1	0	0	0	0	145	1200	100	0	0	0
289	1	69	27.0516	12	2	0	0	1	0	0	0	0	0	0	0	0	0	1	1	0	1	0	1	1	1	0	133	1	1	0	0	0	0	12	3.2	0	0	69	0	0	0	1	0	152			1	0	0
290	1	65	20.484	15	2	0	0	1	0	0	0	0	0	0	1	1	0	2	0	0	0	1	0	0	0	0	75	0	0	0	0	0	0	15	4.3	0	1	65	0	0	0	0	0	164.9	220		0	0	1
1337	1	70.4	23.1204	15	2	0	0	1	0	0	0	0	0	0	0	0	0	3	0	0	0	0	0	1	0	0	153	0	0	0	0	0	0	15	4.3	0	0	60	0	0	0	0	0	168.7	150	130	0	0	0
1338	1	56.4	23.1289	15	2	0	0	1	0	0	0	0	0	0	0	0	0	1	1	0	0	1	1	0	0	0	55	1	0	0	0	0	0	15	4.7	0	1	50	0	0	0	0	0	170.2			0	0	0
291	1	75	23.8182		2	0	0	1	0	0	0	0	1	0	0	1	0	3	0	1	0	1	0	0	0	0	355	0	0	500	0	0	0			1	1	75	1	0	0	0	0	166.4	800	1090	0	0	1
1339	1	67.6	23.1296	10	2	0	0	1	0	0	1	0	0	0	0	0	0	1	1	0	0	0	1	0	0	0	55	1	0	0	0	0	0	10	3.9	0	0	77	0	0	0	0	0	155.6	150	50	0	1	0
292	1	74	23.7109	12	2	0	0	1	0	0	0	0	0	0	0	0	0	1	0	1	0	1	1	1	0	0	120	0	0	0	0	0	0	12	4.2	1	1	74	0	0	0	0	0	160	250		0	1	0
1340	1	67.35	23.1323	15	2	0	0	1	0	0	1	0	0	0	0	0	0	1	1	0	0	1	1	0	0	0	35	1	0	0	0	0	0	15	4.1	0	1	68	0	0	0	0	0	168.4	30		0	0	0
1341	2	40.95	23.1381	17	2	0	0	1	0	0	0	0	0	0	0	0	0	1	0	1	1	0	0	0	0	0	290	0	1	0	0	0	0	17	2.8	1	0	43	0	0	0	0	0	170.8	4500	670	1	0	0
1342	1	67.4	23.1479	12	1	1	0	0	0	0	0	0	0	0	0	0	0	1	1	0	0	1	1	0	0	0	25	1	0	0	0	0	0	12	3.4	0	1	83	0	0	0	0	0	168.6	0	0	0	1	0
1343	2	45	23.1858	14	2	0	0	1	0	0	0	0	0	0	0	0	0	1	0	1	0	0	0	0	0	0	22	0	0	0	0	0	0	14	4	1	0	63	0	0	0	0	0	165.1			0	1	0
1344	2	55.9	23.1882	13	1	0	1	0	0	0	0	0	0	0	0	0	0	1	1	0	0	1	1	1	0	0	300	1	0	0	0	0	0	13	4.3	0	1	78	0	0	0	0	0	173	1200	1600	1	0	0
293	1	79	25.7107	16	1	1	0	0	0	0	0	0	1	0	0	1	0	1	0	1	0	1	1	0	1	0	385	0	0	0	0	0	0	16	4.9	1	1	69	0	0	0	0	0	174.4	300	800	0	1	0
1345	2	51.7	23.1934	8	2	0	0	1	0	0	1	0	0	0	0	0	0	3	1	0	1	0	0	1	0	0	125	1	1	0	0	0	0	8	2.7	0	0	67	0	0	0	0	0	158	400	250	0	0	1
1346	1	62.45	23.1959	12	2	0	0	1	0	0	0	0	1	0	0	1	0	1	0	1	0	0	1	1	0	0	80	0	0	0	0	0	0	12	3.9	1	0	75	0	0	0	0	0	155.1	100		0	0	1
1347	1	62.6	23.1975	13	2	0	0	1	0	0	0	0	0	0	0	0	0	3	0	1	0	1	1	0	0	0	69	0	0	0	0	0	0	13	4	1	1	80	0	0	0	0	0	166.1	50		0	1	0
1348	2	58.1	23.203	15	2	0	0	1	0	0	0	0	0	0	0	0	0	4	0	1	0	1	0	0	0	0	306	0	0	0	0	0	0	15	4.5	1	1	65	0	0	0	0	0	165.3	100	170	0	1	0
294	1	79	22.8608	13	2	0	0	1	0	0	0	0	0	0	1	1	0	1	0	1	0	1	1	1	0	0	195	0	0	0	0	0	0	13	4.2	1	1	76	0	0	0	0	0	161.6	800	280	1	0	0
295	1	78	22.137	14	2	0	0	1	0	0	0	0	0	0	0	0	0	1	0	1	0	1	1	0	1	0	168	0	0	0	0	0	0	14	3.9	1	1	78	0	0	0	0	0	159.9	1050	250	0	1	0
296	1	65	23.8384	15	2	0	0	1	0	0	0	0	1	0	0	1	0	2	0	0	0	0	0	1	0	0	79	0	0	0	0	0	0	15	4.3	0	0	65	0	0	0	0	0	165	100	200	0	1	0
1349	1	60.35	23.219	15	1	1	0	0	0	0	0	0	0	0	0	0	0	1	1	0	0	1	1	0	0	0	75	1	0	0	0	0	0	15	4.5	0	1	84	0	0	0	0	0	159	0	90	0	0	0
297	1	76	21.5089	13	1	1	0	0	0	0	0	0	0	0	0	0	0	1	1	0	0	1	0	0	0	0	180	1	0	0	0	0	0	13	4.3	0	1	76	0	0	0	0	0	165.2	30	130	0	0	0
298	1	68	21.9916	13	2	0	0	1	0	0	0	0	0	0	0	0	0	1	0	0	0	1	0	0	0	0	246	0	0	0	0	0	0	13	3.9	0	1	68	0	0	0	0	0	166	200	160	0	1	0
1350	2	53.6	23.2292	10	1	1	0	0	0	0	0	0	0	0	0	0	0	1	1	0	0	1	1	1	0	0	130	1	0	0	0	0	0	10	3.6	0	1	70	0	0	0	0	0	148.1	0	0	0	0	1
1351	1	80.6	23.2415	13	2	0	0	1	0	0	0	0	1	0	0	1	0	4	1	0	1	0	0	0	0	0	285	1	1	0	0	0	0	13	4.2	1	1	79	0	0	0	0	0	157.7		450	0	1	0
299	1	72	26.2046	14	2	0	0	1	0	0	0	0	0	0	0	0	0	1	0	0	0	0	0	0	0	0	80	0	0	0	0	0	0	14	4.4	0	0	72	0	0	0	0	0	159.9	200		0	0	0
1352	1	69	23.2444	14	2	0	0	1	0	0	0	0	0	0	0	0	0	4	0	1	0	1	0	1	0	0	23	0	0	0	0	0	0	14	2.8	1	1	83	0	0	0	0	0	150	0	70	0	0	0
300	1	64	26.5285	16	2	0	0	1	0	0	0	0	1	0	0	1	0	1	1	0	1	0	1	1	0	0	65	1	1	0	0	0	0	16	4.3	0	0	56	0	0	0	0	0	179	300	30	0	0	1
1353	1	65.4	23.2529	14	2	0	0	1	0	0	0	0	0	0	0	0	0	1	0	0	0	0	1	0	0	0	50	0	0	0	0	0	0	14	4.4	0	0	71	0	0	0	0	0	167			0	1	0
1354	1	59.7	23.2699	16	1	0	1	0	0	0	0	0	0	0	0	0	0	1	0	0	0	1	1	1	0	0	160	0	0	0	0	0	0	16	4.5	0	1	58	0	0	0	0	0	162.9	0	0	0	0	0
301	1	76	22.8561	11	2	0	0	1	0	0	0	0	0	0	0	0	0	1	0	1	0	1	1	1	1	0	125	0	0	0	0	0	0	11	3.5	1	1	76	0	0	0	0	0	163.3	20	300	0	1	0
1355	1	67.2	23.272	11	1	0	1	0	0	0	0	0	0	0	0	0	0	1	0	0	0	1	1	1	0	0	158	0	0	0	0	0	0	11	3.9	0	1	64	0	0	0	0	0	155.4	100	0	0	0	0
302	1	60	28.3066	14	2	0	0	1	0	0	0	0	0	0	0	0	0	2	1	0	0	0	1	1	1	0	420	1	0	0	0	0	0	14	4.2	0	0	60	0	0	0	0	0	163.1	300	700	1	0	0
1356	1	71.3	23.2874	8	2	0	0	1	0	0	1	0	0	0	0	0	0	1	1	0	1	0	1	1	1	0	81	1	1	0	0	0	0	8	3.6	0	0	85	0	0	0	1	0	165	50		0	0	0
1357	2	28.9	23.3186	9	2	0	0	1	0	0	0	0	0	0	0	0	0	4	0	1	0	1	0	0	0	0	133	0	0	0	0	0	0	9	3.3	1	1	66	0	0	0	0	0	162.4			1	0	0
1358	2	52.4	23.3222	13	2	0	0	1	0	0	0	0	0	0	0	0	0	1	0	1	0	1	1	0	0	0	20	0	0	0	0	0	0	13	4	1	1	85	0	0	0	0	0	148.6	0	0	0	1	0
303	1	85	20.4082	10	1	1	0	0	0	0	0	0	0	0	0	0	0	1	0	0	0	1	0	0	0	0	20	0	0	0	0	0	0	10	2.7	0	1	85	0	0	0	0	0	175			0	0	0
304	1	50	23.1289	15	2	0	0	1	0	0	0	0	0	0	0	0	0	1	1	0	0	1	1	0	0	0	55	1	0	0	0	0	0	15	4.7	0	1	50	0	0	0	0	0	170.2			0	0	0
305	1	81	27.6937	12	2	0	0	1	0	0	0	0	0	0	0	0	0	1	1	0	0	1	1	1	1	0	25	1	0	0	0	0	0	12	4.2	0	1	81	0	0	0	0	0	161.8			0	1	0
306	1	75	27.2638	15	2	0	0	1	0	0	1	0	0	0	0	0	0	1	0	0	0	0	1	1	0	0	35	0	0	0	0	0	0	15	4.6	0	0	75	0	0	0	0	0	168.6			0	0	0
1359	2	53.5	23.3275	10	2	0	0	1	0	0	1	0	0	0	1	1	0	1	1	0	0	0	1	1	1	1	181	1	0	0	0	0	0	10	3.8	1	0	80	0	0	0	0	1	157	50		0	0	0
1360	2	41.3	23.3413	13	1	1	0	0	0	0	0	0	0	0	0	0	0	1	1	0	0	1	1	1	0	0	28	1	0	0	0	0	0	13	3.6	0	1	64	0	0	0	0	0	154.2	0	0	0	0	0
1361	1	75.05	23.3492	11	2	0	0	1	0	0	0	0	0	0	0	0	0	1	0	1	0	1	1	0	1	1	255	0	0	0	0	0	0	11	4.1	1	1	73	0	0	0	1	0	161.5	500	60	0	1	0
307	2	63	25.9266	14	1	0	1	0	0	0	0	0	0	0	0	0	0	1	0	0	0	1	1	0	0	0	210	0	0	0	0	0	0	14	4.8	0	1	63	0	0	0	0	0	156.5	100	310	0	1	0
1362	1	47.7	23.3514		1	0	1	0	0	0	0	0	1	0	0	1	0	1	1	0	0	1	0	1	0	0	175	1	0	0	1	1	1			0	1	61	0	0	0	0	0	163.6	100	450	0	0	1
1363	2	54.15	23.3534	14	1	0	1	0	0	0	0	0	0	0	0	0	0	1	0	0	0	0	0	0	0	0	35	0	0	0	0	0	0	14	4.4	0	0	73	0	0	0	0	0	163.2	5	0	0	0	0
308	1	77	19.2508	12	2	0	0	1	0	0	0	0	0	0	0	0	0	1	0	0	0	0	1	0	0	0	215	0	0	0	0	0	0	12	3.9	0	0	77	0	0	0	0	0	161	400	400	0	0	0
1364	1	69.1	23.3767	13	2	0	0	1	0	0	0	0	0	0	0	0	0	4	0	0	0	1	1	0	0	0	25	0	0	0	0	0	0	13	4.8	0	1	51	0	0	0	0	0	158.8	50		0	0	0
1365	2	34.4	23.3857	14	2	0	0	1	0	0	0	0	0	0	0	0	0	1	0	0	0	1	1	0	0	0	35	0	0	0	0	0	0	14	4.4	0	1	77	0	0	0	0	0	169.2	0	0	0	0	0
1366	2	48.75	23.4051	11	2	0	0	1	0	0	0	0	0	0	0	0	0	3	1	0	1	0	1	0	1	0	35	1	1	0	0	0	0	11	3.3	0	0	77	0	0	0	1	0	170.2			0	0	0
309	1	79	16.2103	11	1	0	1	0	0	0	0	0	0	0	0	0	0	3	0	0	0	0	0	0	0	0	185	0	0	0	0	0	0	11	3.8	0	0	79	0	0	0	0	0	162.3	50	550	0	1	0
310	1	79	20.8333	11	1	0	1	0	0	0	0	0	1	0	0	1	0	1	0	1	0	0	1	1	0	0	65	0	0	0	0	0	0	11	3.3	1	0	78	0	0	0	0	0	168	80		0	0	1
311	1	80	21.813	10	2	0	0	1	0	1	1	0	0	0	0	0	0	1	1	0	1	0	1	1	0	0	45	1	1	0	0	0	0	10	3	0	0	80	0	0	0	0	0	169		50	0	0	0
312	1	86	25.7657	11	2	0	0	1	0	0	0	0	0	0	0	0	0	1	0	1	0	1	1	1	0	0	35	0	0	0	0	0	0	11	4.2	1	1	86	0	0	0	0	0	152.6			0	0	0
1367	1	64.4	23.4144	12	2	0	0	1	0	0	0	0	0	0	0	0	0	1	0	0	0	0	1	1	1	0	280	0	0	0	0	0	0	12	4.3	0	0	53	0	0	0	1	0	168.4	200	950	0	1	0
313	1	45	24.6097	14	2	0	0	1	0	0	0	0	0	0	0	0	0	1	0	0	0	1	0	0	0	0	158	0	0	0	0	0	0	14	4.2	0	1	45	1	0	0	0	0	165	100		0	0	1
1368	2	57.8	23.4221	7	2	0	0	1	0	0	0	0	0	0	0	0	0	2	1	0	0	1	0	1	1	0	133	1	0	0	0	0	0	7	3	0	1	72	0	0	0	1	0	173	0	0	1	0	0
314	1	68	26.9065	12	2	0	0	1	0	0	0	0	1	0	0	1	0	3	0	1	0	1	0	0	0	0	144	0	0	0	0	0	0	12	4.1	1	1	68	0	0	0	0	0	162.5			0	0	0
315	2	77	28.2654		2	0	0	1	0	0	1	0	0	0	0	0	0	1	0	1	0	1	1	1	1	0	84	0	0	0	0	0	0			1	1	77	0	0	0	0	0	143	200	80	0	0	1
1369	2	58.45	23.4274	14	2	0	0	1	0	0	0	0	1	0	0	1	0	4	1	0	1	0	1	1	0	0	123	1	1	0	0	0	0	14	4.2	1	1	62	0	0	0	0	0	167.4	100	100	0	0	0
316	2	69	19.2205	13	2	0	0	1	0	0	0	0	0	0	0	0	0	1	0	1	0	1	1	0	0	0	135	0	0	0	0	0	0	13	4.3	1	1	69	0	0	0	0	0	157.7	100	120	0	0	0
1370	2	50	23.4277	12	1	1	0	0	0	0	0	0	0	0	0	0	0	1	0	1	1	0	0	0	0	0	40	0	1	0	0	0	0	12	4.1	1	0	82	0	0	0	0	0	159.9	0	30	0	1	0
1371	1	66.6	23.4344	13	2	0	0	1	0	0	0	0	0	0	0	0	0	1	0	1	0	1	1	0	0	0	95	0	0	0	0	0	0	13	3.5	1	1	55	0	0	0	0	0	178.3	50	60	0	1	0
317	1	65	22.8386	13	2	0	0	1	1	0	0	0	0	0	0	0	0	1	0	0	0	1	1	1	0	0	35	0	0	0	0	0	0	13	3.6	0	1	65	0	0	0	0	0	167.4			0	1	0
318	1	65	20.2876	17	1	0	1	0	0	0	0	0	0	0	0	0	0	1	1	0	0	1	0	0	0	0	120	1	0	0	0	0	0	17	3	0	1	65	0	0	0	0	0	165.1	500	20	0	1	0
1372	2	66.1	23.439	11	2	0	0	1	0	0	0	0	0	0	0	0	0	3	0	1	0	1	1	1	0	0	260	0	0	0	0	0	0	11	3.5	1	1	83	0	0	0	0	0	165.5	0	0	0	1	0
319	2	79	21.645	9	1	1	0	0	0	0	1	0	1	0	0	1	0	1	0	0	0	0	1	1	1	0	74	0	0	500	0	0	0	9	3.2	0	0	76	0	0	0	0	0	153.8	80	50	0	0	1
320	1	62	33.9613	16	1	1	0	0	0	0	1	0	1	0	0	1	0	1	0	0	0	0	1	0	0	0	135	0	0	500	0	0	0	16	4.4	0	0	62	0	0	0	0	0	153			0	0	1
321	1	80	24.2196	12	2	0	0	1	0	0	0	0	0	0	0	0	0	1	0	0	0	0	1	1	0	0	50	0	0	0	0	0	0	12	3.7	0	0	80	0	0	0	0	0	164.2			0	1	0
322	2	71	18.4202	12	2	0	0	1	0	0	0	0	0	0	0	0	0	4	0	1	0	1	1	1	0	0	185	0	0	0	0	0	0	12	4.4	1	1	71	0	0	0	0	0	151	100	200	0	1	0
323	1	59	24.0025	14	2	0	0	1	0	0	0	0	0	0	0	0	0	3	0	1	0	1	1	1	0	0	93	0	0	0	0	0	0	14	4.2	1	1	59	0	0	0	0	0	176	30	100	0	0	0
324	1	77	29.375	16	2	0	0	1	0	0	0	0	1	0	0	1	0	2	1	0	1	0	1	0	0	0	75	1	1	0	0	0	0	16	3.7	0	0	70	0	0	0	0	0	160	50	25	0	0	1
325	1	72	27.4733	15	2	0	0	1	0	0	0	0	0	0	0	0	0	3	0	1	0	0	1	1	0	0	182	0	0	0	0	0	0	15	4.3	1	0	72	0	0	1	0	0	165.5	250	160	0	1	0
326	2	74	26.5252	13	2	0	0	1	1	0	0	0	0	0	0	0	0	1	0	0	1	0	0	1	0	0	27	0	1	0	0	0	0	13	4.1	0	0	74	0	0	0	0	0	150.9			0	0	0
1373	1	70.3	23.4423	16	1	0	1	0	0	0	0	0	0	0	0	0	0	1	0	1	0	1	1	0	0	0	155	0	0	0	0	0	0	16	5	1	1	63	0	0	0	0	0	166.9	400	215	0	1	0
1374	2	49.5	23.4429	14	1	0	1	0	0	0	0	0	0	0	0	0	0	1	0	1	0	1	0	1	0	0	95	0	0	0	0	0	0	14	4.4	1	1	72	0	0	0	0	0	170	50	0	0	0	0
1375	1	62.3	23.4459	14	1	0	1	0	0	0	0	0	0	0	0	0	0	1	0	1	0	1	1	1	0	0	170	0	0	0	0	0	0	14	4.5	1	1	71	0	0	0	0	0	153.3	100	105	0	1	0
1376	1	46.05	23.4596	13	2	0	0	1	0	0	0	0	0	0	0	0	0	2	0	1	0	1	1	1	1	0	145	0	0	0	0	0	0	13	4.4	1	1	71	0	0	0	0	0	169.5	700	0	0	0	0
1377	2	81.4	23.4602	15	2	0	0	1	0	0	0	0	0	0	0	0	0	1	0	1	0	1	1	0	0	0	206	0	0	0	0	0	0	15	4.5	1	1	61	0	0	0	0	0	170	800	170	0	0	0
327	1	66	26.5907	15	2	0	0	1	0	0	0	0	0	0	0	0	0	1	0	0	0	1	0	0	0	0	131	0	0	0	0	0	0	15	4.3	0	1	66	0	0	0	0	0	175.5	30		0	0	0
328	1	71	28.3302	15	2	0	0	1	0	0	0	0	0	0	0	0	0	3	0	1	0	1	1	0	0	0	20	0	0	0	0	0	0	15	4.4	1	1	71	0	0	0	0	0	172.5		30	0	0	0
329	1	73	19.5692	11	2	0	0	1	0	0	1	0	1	0	0	1	0	3	0	0	0	1	0	1	0	0	180	0	0	0	0	0	0	11	3.5	0	1	73	0	0	0	0	0	153.9	900	980	1	0	0
330	1	58	32.1417	12	2	0	0	1	0	0	0	0	1	0	0	1	0	3	0	1	0	1	1	0	1	0	300	0	0	0	0	0	0	12	4.1	1	1	48	0	0	0	1	0	169	400	800	0	1	0
1378	2	66.2	23.4651	14	1	0	1	0	0	0	0	0	0	0	0	0	0	1	0	1	0	1	0	0	0	0	200	0	0	500	0	0	0	14	3.9	1	1	73	0	0	0	0	0	151.7	300	150	0	0	0
331	1	89	21.8187	11	2	0	0	1	0	0	0	0	1	0	0	1	0	2	0	0	0	1	1	1	0	0	226	0	0	500	1	2	0	11	4.3	0	1	80	0	0	0	0	0	171	1600	750	0	0	1
332	1	43	23.1381	17	2	0	0	1	0	0	0	0	0	0	0	0	0	1	0	1	1	0	0	0	0	0	290	0	1	0	0	0	0	17	2.8	1	0	43	0	0	0	0	0	170.8	4500	670	1	0	0
333	1	71	25.2441		2	0	0	1	0	0	1	0	0	0	0	0	0	1	1	0	0	0	1	1	1	0	93	1	0	0	0	0	0			0	0	71	0	0	0	0	0	159.1		30	0	0	0
334	2	76	27.0035	12	2	0	0	1	0	0	1	0	0	0	0	0	0	1	0	0	1	0	1	1	0	0	64	0	1	0	0	0	0	12	4.3	0	0	76	0	0	1	0	0	152.5			0	0	0
335	2	89	22.7673	12	2	0	0	1	0	0	0	0	0	0	0	0	0	1	1	0	1	0	0	0	0	0	30	1	1	0	0	0	0	12	3.5	0	0	89	0	0	0	0	0	150.4			0	1	0
1379	1	71.5	23.4846	14	2	0	0	1	0	0	0	0	0	0	0	0	0	3	0	1	0	1	1	0	0	0	195	0	0	0	0	0	0	14	4.5	1	1	82	0	0	0	0	0	164.5	150	1680	1	0	0
1380	1	75.7	23.4858	12	1	1	0	0	0	0	0	0	0	0	0	0	0	1	0	1	0	1	0	1	0	0	75	0	0	0	0	0	0	12	4.1	1	1	80	0	0	0	0	0	160.5	0	0	0	0	0
336	1	60	24.0653	14	2	0	0	1	0	0	0	0	0	0	0	0	0	1	0	0	0	0	0	0	0	0	90	0	0	0	0	0	0	14	4	0	0	60	0	0	0	0	0	175	200		0	0	1
337	2	71	26.698	13	2	0	0	1	0	0	0	0	0	0	0	0	0	3	0	1	0	1	0	0	0	0	105	0	0	0	0	0	0	13	4	1	1	71	0	0	0	0	0	146.5	50	20	0	0	0
1381	1	83.95	23.5069	15	1	0	1	0	0	0	0	0	0	0	0	0	0	1	0	1	0	1	1	0	0	0	40	0	0	0	0	0	0	15	4.2	1	1	66	0	0	0	0	0	168.7	100	0	0	0	0
1382	2	78.7	23.5078	13	1	1	0	0	0	0	0	0	0	0	0	0	0	1	1	0	1	0	1	0	0	0	22	1	1	0	0	0	0	13	4	0	0	93	0	0	0	0	0	165	0	0	0	0	0
338	1	72	24.4609	12	1	1	0	0	0	0	0	0	0	0	0	0	0	4	0	0	0	0	1	1	0	0	235	0	0	0	0	0	0	12	4.2	0	0	72	0	0	0	0	0	168.5	200	360	0	1	0
1383	2	79.7	23.5184	16	1	0	1	0	0	0	0	0	0	0	0	0	0	1	0	0	0	1	0	1	0	0	209	0	0	0	0	0	0	16	4.5	0	1	68	0	0	0	0	0	174.3	350	200	0	1	0
339	1	82	20.403	14	2	0	0	1	1	0	0	0	0	0	0	0	0	1	0	0	0	1	1	0	0	0	190	0	0	0	0	0	0	14	3.9	0	1	82	0	0	0	0	0	171.7	450	370	0	1	0
1384	1	71.35	23.5189	9	2	0	0	1	0	1	0	0	0	0	0	0	0	1	0	1	0	1	0	1	0	0	75	0	0	100	0	0	0	9	4	1	1	80	0	0	0	0	0	155.2	0	200	0	1	0
340	1	71	22.7587	9	2	0	0	1	0	0	1	0	0	0	0	0	0	1	1	0	0	0	1	0	0	0	155	1	0	0	0	0	0	9	4.3	0	0	71	0	0	0	0	0	170.1	60	440	0	1	0
341	1	79	26.2091	12	1	1	0	0	0	0	0	0	1	0	0	1	0	1	0	0	0	0	1	0	0	0	70	0	0	500	0	0	0	12	3.2	0	0	78	0	0	0	0	0	164.3			0	1	0
1385	2	62.3	23.5244	10	1	0	1	0	0	0	0	0	0	0	0	0	0	1	0	1	0	1	1	1	1	0	265	0	0	0	0	0	0	10	4	1	1	63	0	0	0	1	0	177.6	300	300	0	1	0
1386	1	48.1	23.5284	12	2	0	0	1	0	0	0	0	0	0	0	0	1	2	1	0	0	1	1	1	0	0	280	1	0	500	1	3	1	12	4.1	0	0	87	0	0	0	0	0	154	700	940	1	0	0
342	1	49	29.0865		2	0	0	1	0	0	0	0	0	0	0	0	0	3	0	1	0	1	0	0	0	0	95	0	0	0	0	0	0			1	1	49	0	0	0	0	0	163.6	15	600	1	0	0
1387	1	87	23.5292	14	2	0	0	1	0	0	0	0	0	0	0	0	0	4	0	1	0	1	1	0	1	0	120	0	0	0	0	0	0	14	4.2	1	1	74	0	0	0	0	0	166.4	100	100	0	0	0
343	1	61	22.2016		1	1	0	0	0	0	0	0	0	0	0	0	0	4	1	0	1	0	1	1	1	0	70	1	1	0	0	0	0			0	0	61	0	0	0	0	0	166.3			0	1	0
344	1	80	21.0303	12	1	0	1	0	0	0	0	0	0	0	0	0	0	1	0	1	0	0	0	0	0	0	121	0	0	0	0	0	0	12	4.2	1	0	80	0	0	0	0	0	158	500		0	0	0
1388	1	79.3	23.5432	15	2	0	0	1	0	0	0	0	0	0	0	0	0	2	0	0	0	0	1	0	0	0	59	0	0	0	0	0	0	15	4.1	0	0	63	0	0	0	0	0	169.7	100	0	0	0	1
345	1	78	21.2218	12	2	0	0	1	0	0	0	0	0	0	0	0	0	1	0	1	0	1	1	0	0	0	134	0	0	0	0	0	0	12	4.3	1	1	78	0	0	0	0	0	171.2	600	30	0	0	0
1389	1	76.8	23.5504	12	1	0	1	0	0	0	0	0	0	0	0	0	0	3	0	1	0	1	1	0	0	0	100	0	0	0	0	0	0	12	4.3	1	1	76	0	0	0	0	0	146	0	50	0	0	0
346	1	72	28.6126	16	2	0	0	1	0	0	0	0	0	0	0	0	0	1	0	1	0	1	1	1	0	0	35	0	0	0	0	0	0	16	4.6	1	1	72	0	0	0	0	0	159.4			0	0	1
347	1	89	20.2332	11	2	0	0	1	0	0	0	0	0	0	0	0	0	2	1	0	0	0	0	0	1	0	50	1	0	0	0	0	0	11	4.1	0	0	89	0	0	0	1	0	162			0	1	0
1390	2	55.05	23.5737	10	2	0	0	1	0	0	0	0	0	0	0	0	0	4	0	1	0	1	1	0	1	0	91	0	0	0	0	0	0	10	3.8	1	1	82	0	0	0	0	0	151.7		50	0	1	0
1391	1	57.8	23.603	14	1	1	0	0	0	0	0	0	0	0	0	0	0	1	0	0	0	1	1	1	0	0	130	0	0	0	0	0	0	14	4.6	0	1	67	0	0	0	0	0	148	0	0	1	0	0
348	1	69	22.6561	13	2	0	0	1	0	1	0	0	0	0	0	0	0	1	0	1	1	0	1	1	0	0	135	0	1	0	0	0	0	13	4	1	0	69	0	0	0	0	0	173.5	300	100	0	0	0
1392	2	63.2	23.6065	16	2	0	0	1	0	0	0	0	0	0	0	0	0	1	1	0	0	1	1	0	0	0	174	1	0	0	0	0	0	16	4.5	0	1	70	0	0	0	0	0	172.2	100		0	0	0
349	1	71	30.8365	12	2	0	0	1	0	0	0	0	0	0	0	0	0	1	0	0	0	0	1	1	1	0	60	0	0	0	0	0	0	12	4.3	0	0	71	0	0	0	0	0	167			0	0	0
1393	1	59	23.6087	14	2	0	0	1	0	0	0	0	0	0	0	0	0	1	0	0	0	0	1	0	0	0	95	0	0	0	0	0	0	14	4.2	0	0	71	0	0	0	0	0	167.2			0	0	0
1394	1	66.7	23.6287	14	1	0	1	0	0	0	0	0	0	0	0	0	0	1	0	0	0	1	0	0	0	0	225	0	0	0	0	0	0	14	4.2	0	1	58	0	0	0	0	0	173.1	200	220	0	1	0
350	1	70	29.4342	10	2	0	0	1	0	0	0	0	1	0	0	1	0	1	0	1	0	1	1	1	1	0	39	0	0	0	0	0	0	10	3.5	1	1	70	0	0	0	0	0	159.2			0	0	0
351	1	62	26.6878	14	2	0	0	1	0	0	1	0	0	0	0	0	0	1	0	0	0	1	1	0	0	0	44	0	0	0	0	0	0	14	4.3	0	1	62	0	0	0	0	0	174			0	0	1
352	1	69	25.4579	13	2	0	0	1	0	0	0	0	0	0	0	0	0	1	0	0	0	0	1	1	1	0	42	0	0	0	0	0	0	13	4.5	0	0	69	0	0	0	0	0	161.5	50		0	0	1
1395	1	60.4	23.6375	10	2	0	0	1	0	0	0	0	0	0	0	0	0	4	0	1	0	1	1	1	0	0	270	0	0	0	0	0	0	10	4.1	1	1	46	0	0	0	0	0	152.4	50	810	0	0	0
353	1	60	29.8319	15	2	0	0	1	0	0	0	0	0	0	0	0	0	1	0	1	0	0	1	1	0	0	80	0	0	0	0	0	0	15	4.2	1	0	60	0	0	0	0	0	168.6			0	0	1
1396	1	55.3	23.6772	12	1	1	0	0	0	0	0	0	0	0	0	0	0	1	0	0	0	1	1	0	0	0	145	0	0	0	0	0	0	12	4	0	1	81	0	0	0	0	0	145.1	100	170	0	0	0
1397	2	42.3	23.6833	14	2	0	0	1	1	0	0	0	0	0	0	0	0	1	1	0	0	0	1	0	0	0	35	1	0	0	0	0	0	14	4.3	0	0	69	0	0	0	0	0	159.3	0	0	0	0	0
354	1	70	23.9291	12	2	0	0	1	0	0	0	0	0	0	0	0	0	4	0	1	0	1	1	0	0	0	131	0	0	0	0	0	0	12	3.6	1	1	70	0	0	0	0	0	178.8	50	790	0	0	0
1398	1	60.15	23.6937	14	1	1	0	0	0	0	0	0	1	0	0	1	0	1	0	1	0	1	1	0	0	0	105	0	0	0	0	0	0	14	3.7	1	1	67	0	0	0	0	0	174.2	100		0	0	0
1399	2	68.5	23.6965	10	2	0	0	1	0	0	0	0	0	0	0	0	0	3	0	1	0	1	1	1	0	1	150	0	0	500	0	0	0	10	4.1	1	1	81	0	0	0	0	1	161.1	300	250	0	0	0
355	1	55	24.017	13	2	0	0	1	0	0	1	0	0	0	0	0	0	1	1	0	0	0	0	0	0	0	90	1	0	0	0	0	0	13	4.3	0	0	55	0	0	0	0	0	160.8	150		0	0	0
1400	1	58.85	23.697	11	2	0	0	1	0	0	0	0	0	0	0	0	0	3	0	1	0	1	1	0	0	0	170	0	0	500	0	0	0	11	4.5	1	1	48	0	0	0	0	0	155.5	0	200	0	1	0
1401	2	43.8	23.7109	12	2	0	0	1	0	0	0	0	0	0	0	0	0	1	0	1	0	1	1	1	0	0	120	0	0	0	0	0	0	12	4.2	1	1	74	0	0	0	0	0	160	250		0	1	0
1402	1	56	23.724	10	2	0	0	1	1	0	0	0	0	0	0	0	0	4	0	1	1	0	1	0	0	0	37	0	1	0	0	0	0	10	2.2	1	0	81	0	0	0	0	0	157.7	0	0	0	0	0
356	1	80	22.6479	18	2	0	0	1	1	1	1	0	0	0	0	0	0	1	0	1	0	0	1	1	1	0	30	0	0	0	0	0	0	18	4.3	1	0	80	0	0	0	0	0	168.3	40		0	0	0
357	1	69	24.5775	10	2	0	0	1	0	0	0	0	1	0	0	1	0	1	1	0	1	0	1	1	1	0	245	1	1	0	0	0	0	10		0	0	69	0	0	0	0	0	163		1150	0	0	0
1403	1	73	23.7243	14	1	0	1	0	0	0	0	0	0	0	0	0	0	1	0	1	0	1	1	0	0	0	45	0	0	0	0	0	0	14	4.6	1	1	79	0	0	0	0	0	144.3	100	100	0	0	1
358	2	75	21.7082	14	2	0	0	1	0	0	0	0	1	0	0	1	0	1	0	1	0	0	1	0	0	0	130	0	0	0	0	0	0	14	4	1	0	75	0	0	0	0	0	160.9		200	0	1	0
359	2	68	24.153	10	1	0	1	0	0	0	0	0	0	0	0	0	0	4	0	0	0	0	1	1	1	0	560	0	0	0	0	0	0	10	3.3	0	0	68	0	0	0	1	0	159.7	500	20	0	0	0
1404	2	46.2	23.7258	14	1	1	0	0	0	0	0	0	0	0	0	0	0	3	1	0	1	0	0	0	0	0	133	1	1	0	0	0	0	14		0	0	49	0	0	0	0	0	165.9	0	0	0	0	0
360	1	78	17.1204	10	2	0	0	1	0	0	0	0	0	0	0	0	0	2	1	0	1	0	0	1	1	0	354	1	1	0	0	0	0	10	2.6	0	0	78	0	0	0	1	0	157	850		1	0	0
361	2	76	22.0744	12	2	0	0	1	1	0	0	0	0	0	0	0	0	1	1	0	0	1	1	1	0	0	35	1	0	0	0	0	0	12	4	0	1	76	0	0	0	0	0	150.2			0	0	0
362	1	74	22.8462	10	2	0	0	1	0	0	0	0	0	0	0	0	0	2	1	0	0	1	0	0	0	0	140	1	0	0	0	0	0	10	4.1	0	1	74	0	0	0	0	0	163	200	250	0	1	0
1405	1	81.7	23.7354	13	2	0	0	1	0	0	0	0	0	0	0	0	0	1	0	0	0	1	1	0	0	0	35	0	0	0	0	0	0	13	3.9	0	1	73	0	0	0	0	0	166.5			0	0	0
1406	2	51.15	23.7388	15	2	0	0	1	0	0	0	0	0	0	0	0	0	2	0	1	1	0	0	0	0	0	105	0	1	0	0	0	0	15	4.4	1	0	81	0	0	0	0	0	162	600	35	0	0	0
363	1	51	18.7047		2	0	0	1	0	0	0	0	0	0	0	0	0	1	1	0	0	1	1	0	0	0	52	1	0	0	0	0	0			0	1	51	0	0	0	0	0	177			0	1	0
364	2	83	34.1988	12	2	0	0	1	0	0	0	0	0	0	0	0	0	4	0	1	0	1	1	1	0	0	27	0	0	0	0	0	0	12	3.5	1	1	83	0	0	0	0	0	155.6			0	1	0
1407	2	55	23.7441	13	1	0	1	0	0	0	0	0	0	0	0	0	0	2	0	1	0	1	0	0	0	0	135	0	0	0	0	0	0	13	2.8	1	1	78	0	0	0	0	0	161.2	40	245	1	0	0
365	1	66	26.5649	15	2	0	0	1	0	0	0	0	0	0	0	0	0	2	0	0	0	0	1	0	0	0	60	0	0	0	0	0	0	15	3.8	0	0	66	0	0	0	0	0	155.7			0	0	1
1408	2	50	23.7737	15	1	0	1	0	0	0	0	0	0	0	0	0	0	1	0	1	0	1	1	1	0	0	94	0	0	0	0	0	0	15	4.5	1	1	73	0	0	0	0	0	169	600		0	0	0
1409	1	85	23.7769	15	2	0	0	1	1	0	0	0	0	0	0	0	0	1	0	0	0	1	0	1	0	0	54	0	0	0	0	0	0	15	4.2	0	1	77	0	0	0	0	0	162	0	0	0	0	0
1410	1	93.9	23.7863	15	2	0	0	1	0	0	0	0	0	0	0	0	0	2	1	0	0	1	1	1	0	0	95	1	0	0	0	0	0	15	4.9	0	1	56	0	0	0	0	0	169.7	130		0	0	0
1411	2	84.3	23.7919	14	2	0	0	1	0	0	0	0	0	0	0	0	0	1	0	0	0	0	0	0	0	0	125	0	0	0	0	0	0	14	4	0	0	78	0	0	0	0	0	156	800		0	0	0
1412	1	47.3	23.8045	16	1	1	1	0	0	0	0	0	0	0	0	0	0	1	0	1	0	1	0	0	0	0	26	0	0	0	0	0	0	16	4.2	1	1	75	0	0	0	0	0	166.7	0	0	0	0	0
366	1	64	22.8156		2	0	0	1	0	0	0	0	0	0	0	0	0	4	0	1	0	1	1	0	0	0	82	0	0	0	0	0	0			1	1	64	0	0	0	0	0	166.5			0	0	0
1413	2	53	23.8066	13	2	0	0	1	0	1	0	0	0	0	0	0	0	4	1	0	0	1	1	1	0	0	85	1	0	0	0	0	0	13	3.7	0	1	68	0	0	0	0	0	160.4	0	0	0	1	0
1414	1	61	23.8095	16	2	0	0	1	0	0	0	0	0	0	0	0	0	1	0	0	0	0	0	0	0	0	85	0	0	0	0	0	0	16	4.3	0	0	51	0	0	0	0	0	159.8			0	0	0
1415	1	67.6	23.8182		2	0	0	1	0	0	0	0	1	0	0	1	0	3	1	0	0	1	0	0	0	0	355	1	0	500	0	0	0			1	1	75	1	0	0	0	0	166.4	800	1090	0	0	1
367	2	68	22.1399	14	1	0	1	0	0	0	0	0	0	0	0	0	0	3	1	0	0	0	1	0	0	0	180	1	0	0	0	0	0	14	4.2	0	0	68	0	0	1	0	0	157.9			0	0	0
368	1	72	21.3223	14	2	0	0	1	0	0	0	0	0	0	0	0	0	1	0	0	0	1	0	1	0	0	85	0	0	0	0	0	0	14	3.9	0	1	72	0	0	0	0	0	165	200		0	1	0
369	1	81	24.729		2	0	0	1	0	1	0	0	0	0	0	0	0	1	1	0	1	0	0	0	0	0	46	1	1	0	0	0	0			0	0	81	0	0	0	0	0	161			0	1	0
1416	1	52.6	23.8225	12	1	1	0	0	0	0	0	0	0	0	0	0	0	4	1	0	1	0	0	0	0	0	60	1	1	0	0	0	0	12	4.6	0	0	70	0	0	0	0	0	166.7	0	0	0	0	0
1417	1	70.3	23.8237	14	2	0	0	1	0	0	0	0	0	0	0	0	0	1	1	0	0	1	0	0	0	0	115	1	0	0	0	0	0	14	4	0	1	76	0	0	0	0	0	167.7	0	0	1	0	0
1418	2	58.35	23.8384	15	2	0	0	1	0	0	0	0	1	0	0	1	0	2	1	0	1	0	0	1	0	0	79	1	1	0	0	0	0	15	4.3	0	0	65	0	0	0	0	0	165	100	200	0	1	0
1419	2	46.2	23.8437	15	2	0	0	1	0	0	0	0	0	0	0	0	0	3	0	1	0	1	1	0	0	0	45	0	0	0	0	0	0	15	3.9	1	1	71	0	0	0	0	0	172.5			0	0	0
1420	1	56.95	23.8499	11	2	0	0	1	0	0	0	0	0	0	0	0	0	1	0	1	0	0	0	1	0	0	360	0	0	0	0	0	0	11	3.6	1	0	75	0	0	0	0	0	166.1	150	670	0	1	0
370	1	80	21.8336		2	0	0	1	0	0	0	0	0	0	0	0	0	2	0	1	0	0	1	0	0	0	90	0	0	0	0	0	0			1	0	80	0	0	0	0	0	162	200		0	0	0
371	1	94	27.1061	14	1	0	1	0	0	0	0	0	1	0	0	1	0	1	0	1	0	1	1	0	1	0	25	0	0	0	0	0	0	14	4.1	1	1	84	0	0	0	0	0	160.7			0	0	0
1421	1	67.35	23.8739	13	1	0	1	0	0	0	0	0	0	0	0	0	0	1	0	0	0	0	1	0	0	0	45	0	0	0	0	0	0	13	4.7	0	0	73	0	0	0	0	0	161.8			0	1	0
372	2	79	27.5644	13	2	0	0	1	0	0	1	0	0	0	0	0	0	4	0	0	0	0	1	1	0	0	45	0	0	0	0	0	0	13	4.5	0	0	79	0	0	0	0	0	150.7	50	400	0	0	0
1422	2	61.5	23.8804	15	2	0	0	1	1	0	0	0	0	0	0	0	0	1	0	1	0	1	1	1	0	0	245	0	0	0	0	0	0	15	4.8	1	1	72	0	0	0	0	0	168	200	120	0	1	0
1423	2	47.5	23.8891	10	2	0	0	1	0	0	1	0	0	0	0	0	0	1	0	1	0	0	1	1	0	0	160	0	0	0	0	0	0	10	4	1	0	73	0	0	0	0	0	161.1	300	300	0	0	0
373	2	82	30.242	12	2	0	0	1	0	0	1	0	0	0	0	0	0	1	0	1	0	1	1	0	0	0	80	0	0	0	0	0	0	12	3.6	1	1	82	0	0	0	0	0	147	250	200	0	0	1
1424	1	61.3	23.9091	13	2	0	0	1	0	0	1	0	0	0	0	0	0	2	1	0	0	1	1	0	0	0	34	1	0	0	0	0	0	13	4.3	0	1	69	0	0	0	0	0	167.4			0	1	0
1425	1	73.5	23.9096	12	1	1	0	0	0	0	0	0	0	0	0	0	0	1	0	1	0	1	1	1	0	0	42	0	0	0	0	0	0	12	4.1	1	1	87	0	0	0	0	0	164.5	0	0	0	1	0
374	1	66	23.3186	9	2	0	0	1	0	0	0	0	0	0	0	0	0	4	0	1	0	1	0	0	0	0	133	0	0	0	0	0	0	9	3.3	1	1	66	0	0	0	0	0	162.4			1	0	0
1426	1	65.7	23.9118	12	1	1	0	0	0	0	0	0	0	0	0	0	0	4	0	0	0	0	0	0	0	0	110	0	0	0	0	0	0	12	3.7	0	0	84	0	0	0	0	0	165	0	350	0	1	0
375	2	72	27.2972	10	2	0	0	1	0	0	0	0	0	0	0	0	0	1	0	1	0	0	1	1	0	0	205	0	0	0	0	0	0	10	3.6	1	0	72	0	0	1	0	0	153	1800	1900	0	0	1
1427	1	68.3	23.9291	12	2	0	0	1	0	0	0	0	0	0	0	0	0	4	0	1	0	1	1	0	0	0	131	0	0	0	0	0	0	12	3.6	1	1	70	0	0	0	0	0	178.8	50	790	0	0	0
376	1	79	24.55	14	2	0	0	1	0	0	0	0	1	0	0	1	0	4	1	0	1	0	1	0	0	0	115	1	1	0	1	3.5	0	14	4.1	0	1	77	0	0	0	0	0	166	2300	750	0	1	0
377	2	68	30.8444	10	2	0	0	1	0	0	1	0	0	0	0	0	0	1	1	0	1	0	1	1	1	1	25	1	1	0	0	0	0	10	2	0	0	68	1	0	0	1	0	158			1	0	0
378	1	58	22.3814	14	2	0	0	1	1	0	0	0	0	0	0	0	0	3	1	0	0	0	0	1	0	0	135	1	0	0	0	0	0	14	4.2	0	0	58	0	0	0	0	0	175.9	1000	310	0	1	0
379	2	68	22.4		2	0	0	1	0	0	1	0	1	0	0	1	0	4	1	0	1	0	0	0	1	0	105	1	1	0	0	0	0		2.9	0	1	68	0	0	0	1	0	150	50		1	0	0
380	2	68	18.3134	11	2	0	0	1	0	0	1	0	0	0	0	0	0	3	1	0	1	0	1	1	0	0	140	1	1	0	0	0	0	11	3.2	0	0	68	0	0	0	0	0	151.8	100	320	1	0	0
381	1	64	27.9219	13	2	0	0	1	0	0	0	0	1	0	0	1	0	1	0	0	0	1	0	0	0	0	55	0	0	0	0	0	0	13	4.4	0	1	57	0	0	0	0	0	162.3	500		0	0	1
1428	2	53.55	23.9486	10	2	0	0	1	0	0	0	0	1	0	0	1	0	2	1	0	0	1	1	1	0	0	275	1	0	500	0	0	0	10	3.9	0	1	75	0	0	0	0	0	165	600	620	1	0	0
1429	1	50.85	23.9529	14	1	0	1	0	0	0	0	0	0	0	0	0	0	1	0	0	0	1	1	0	0	0	85	0	0	0	0	0	0	14	4.8	0	1	61	0	0	0	0	0	145.2	40	100	0	1	0
382	1	83	21.9687		2	0	0	1	0	0	0	0	0	0	0	0	0	1	0	1	0	0	1	1	0	0	184	0	0	0	0	0	0			1	0	83	0	0	0	0	0	165.4	350	60	0	1	0
383	1	59	22.3391	11	2	0	0	1	0	0	0	0	1	0	0	1	0	4	0	1	0	0	1	1	0	0	119	0	0	0	0	0	0	11	4.2	1	0	59	0	0	0	0	0	167.6	200	30	0	1	0
1430	2	53.6	23.9563	15	2	0	0	1	0	0	0	0	0	0	0	0	0	4	0	1	0	1	1	0	0	0	70	0	0	0	0	0	0	15	4.3	1	1	81	0	0	0	0	0	156	200		0	0	1
384	1	54	21.4907	16	2	0	0	1	0	0	0	0	0	0	0	0	0	3	0	1	0	1	0	0	0	0	130	0	0	0	0	0	0	16	4.4	1	1	54	0	0	0	0	0	172.3	150		0	0	0
385	1	65	26.8136	13	2	0	0	1	1	1	1	0	0	0	0	0	0	1	0	0	0	0	1	1	0	0	205	0	0	0	0	0	0	13	4.2	0	0	65	0	0	0	0	0	165	450	380	0	0	1
1431	1	52.2	23.957	14	2	0	0	1	0	0	0	0	0	0	0	0	0	1	0	0	0	0	0	1	0	0	125	0	0	0	0	0	0	14	4.5	0	0	74	0	0	0	0	0	168.6	50	0	0	0	0
1432	1	61.1	23.9696	13	2	0	0	1	0	0	0	0	0	0	0	0	0	1	0	0	0	1	0	0	0	0	20	0	0	0	0	0	0	13	4.4	0	1	72	0	0	0	0	0	171.5	50		0	1	0
386	1	88	25.9121	12	2	0	0	1	0	0	0	0	0	0	0	0	0	1	0	0	0	0	1	0	0	0	145	0	0	0	0	0	0	12	3.9	0	0	88	0	0	0	0	0	160.8	50	90	0	1	0
387	1	70	25.3188	14	2	0	0	1	0	0	0	0	0	0	0	0	0	1	0	1	0	0	1	0	0	0	35	0	0	0	0	0	0	14	4.3	1	0	70	0	0	0	0	0	163.4	10		0	0	0
388	1	69	23.9091	13	2	0	0	1	0	0	1	0	0	0	0	0	0	2	1	0	0	1	1	0	0	0	34	1	0	0	0	0	0	13	4.3	0	1	69	0	0	0	0	0	167.4			0	1	0
1433	1	61.7	23.9986	14	2	0	0	1	0	0	0	0	0	0	0	0	0	1	0	0	0	1	0	1	1	1	190	0	0	0	0	0	0	14	4.3	0	1	72	0	0	0	0	0	171.7	100	140	0	0	0
1434	2	61.3	24.0025	14	2	0	0	1	0	0	0	0	0	0	0	0	0	3	0	1	0	1	1	1	0	0	93	0	0	0	0	0	0	14	4.2	1	1	59	0	0	0	0	0	176	30	100	0	0	0
1435	2	41	24.0069	14	2	0	0	1	0	1	1	0	1	0	0	1	1	1	1	0	0	1	1	1	0	0	60	1	0	0	0	0	0	14	3.6	0	1	75	0	0	0	0	0	155.3	150		1	0	0
1436	2	35.15	24.0103	12	1	0	1	0	0	0	0	0	0	0	0	0	0	3	0	1	0	0	1	1	0	0	59	0	0	0	0	0	0	12	3.9	1	0	72	0	0	0	0	0	153.4			0	1	0
389	1	51	25.5023	14	1	0	1	0	0	0	0	0	1	0	0	1	0	1	0	0	0	0	1	0	0	0	85	0	0	0	0	0	0	14	4.4	0	0	51	0	0	0	0	0	167.5	600		0	0	0
1437	2	58.4	24.017	13	2	0	0	1	0	0	1	0	0	0	0	0	0	1	1	0	0	0	0	0	0	0	90	1	0	0	0	0	0	13	4.3	0	0	55	0	0	0	0	0	160.8	150		0	0	0
1438	1	78.65	24.0205	13	1	0	1	0	0	0	0	0	0	0	0	0	0	1	0	0	0	1	0	0	0	0	119	0	0	0	0	0	0	13	3.9	0	1	77	0	0	0	0	0	164.5	600		0	0	0
390	2	75	22.1901	13	2	0	0	1	0	0	1	0	0	0	0	0	0	1	1	0	0	1	0	0	0	0	55	1	0	0	0	0	0	13	4	0	1	75	0	0	0	0	0	148.6	100		0	1	0
391	2	74	22.8448	10	2	0	0	1	0	0	0	0	0	0	0	0	0	1	0	1	0	1	1	1	0	0	330	0	0	0	1	1	0	10	3.6	1	1	74	0	0	0	0	0	152.1	600	180	0	1	0
392	2	82	23.5737	10	2	0	0	1	0	0	0	0	0	0	0	0	0	4	0	1	0	1	1	0	1	0	91	0	0	0	0	0	0	10	3.8	1	1	82	0	0	0	0	0	151.7		50	0	1	0
393	1	74	22.4996	16	2	0	0	1	1	0	0	0	0	0	0	0	0	1	1	0	0	0	1	0	0	0	70	1	0	0	0	0	0	16	4.3	0	0	74	0	0	0	0	0	166	150	300	0	0	1
1439	2	62	24.0208	15	1	0	1	0	0	0	0	0	0	0	0	0	0	1	1	0	1	0	1	0	0	0	120	1	1	0	0	0	0	15	4.5	0	0	87	0	0	0	0	0	178.4	100	0	0	1	0
1440	2	47.1	24.0346	11	1	0	1	0	0	0	0	0	0	0	0	0	0	1	0	1	0	1	1	1	0	0	60	0	0	0	0	0	0	11	4.1	1	1	77	0	0	0	0	0	158	50	0	0	0	1
394	1	70	17.6535	16	1	1	0	0	0	0	0	0	0	0	0	0	0	1	0	0	0	0	0	0	0	0	111	0	0	0	0	0	0	16	4.5	0	0	70	0	0	0	0	0	170.8	200	100	0	1	0
1441	1	59.95	24.0391	15	1	0	1	0	0	0	0	0	0	0	0	0	0	1	0	0	0	1	0	0	0	0	100	0	0	0	0	0	0	15	3.7	0	1	71	0	0	0	0	0	172.1	150	130	0	0	0
395	1	73	22.0874	16	2	0	0	1	0	0	0	0	0	0	0	0	0	3	0	1	0	1	0	0	0	0	155	0	0	0	0	0	0	16	4.1	1	1	73	0	0	0	0	0	159.3	100	60	0	1	0
396	1	84	21.7654		2	0	0	1	0	0	0	0	0	0	0	0	0	3	0	0	0	0	1	0	0	0	55	0	0	0	0	0	0		3.6	0	0	84	0	0	0	0	0	170.2			0	1	0
397	1	66	17.4798	13	2	0	0	1	0	0	0	0	0	0	0	0	0	2	0	0	0	1	1	0	0	0	153	0	0	0	0	0	0	13	3	0	1	66	1	0	0	0	0	182			0	1	0
1442	1	37.1	24.0554	9	2	0	0	1	0	0	0	0	0	0	0	0	0	4	1	0	1	0	1	1	1	0	30	1	1	0	0	0	0	9	2.3	0	0	69	0	0	0	0	0	171.8	50	0	1	0	0
398	1	64	15.259	10	1	0	1	0	0	0	0	0	1	0	0	1	0	3	0	0	0	0	1	0	0	0	260	0	0	0	0	0	0	10	4.2	0	0	55	0	0	0	0	0	157.6	150	165	0	0	0
1443	1	61.2	24.0569	14	2	0	0	1	0	0	0	0	0	0	0	0	0	1	0	0	0	0	1	0	0	0	72	0	0	0	0	0	0	14	4.5	0	0	80	0	0	0	0	0	154.4	100	0	0	0	1
399	1	73	24.4062	15	2	0	0	1	1	0	1	0	0	0	0	0	0	1	0	0	0	0	1	0	0	0	205	0	0	0	0	0	0	15	4.3	0	0	73	0	0	0	0	0	170.2	300	100	0	0	0
400	1	61	30.696	16	2	0	0	1	0	0	0	0	0	0	0	0	0	2	0	0	0	0	0	0	0	0	208	0	0	0	0	0	0	16	3.9	0	0	61	0	0	0	0	0	171.8	200	180	0	0	0
1444	1	60.6	24.0604	15	2	0	0	1	0	0	0	0	0	0	0	0	0	1	0	1	0	1	0	0	0	0	115	0	0	0	0	0	0	15	4.3	1	1	80	0	0	0	0	0	162.2	600		0	0	0
1445	2	61.9	24.0653	14	2	0	0	1	0	0	0	0	0	0	0	0	0	1	0	0	0	0	0	0	0	0	90	0	0	0	0	0	0	14	4	0	0	60	0	0	0	0	0	175	200		0	0	1
401	1	58	27.401	15	2	0	0	1	0	0	0	0	1	0	0	1	0	1	0	1	0	1	1	0	0	0	220	0	0	0	0	0	0	15	4.5	1	1	58	0	0	0	0	0	162.1	80		0	0	0
402	1	72	19.801	13	2	0	0	1	0	0	0	0	0	0	0	0	0	1	0	0	0	0	0	0	0	0	98	0	0	0	0	0	0	13	3.9	0	0	72	1	0	0	0	0	171	50	80	0	0	0
403	2	94	22.7694	9	2	0	0	1	0	0	0	0	1	0	0	1	0	4	0	1	0	1	1	1	1	0	105	0	0	0	0	0	0	9	3.6	1	1	84	0	0	0	0	0	154	20	50	0	0	0
1446	1	69.35	24.0815	14	1	1	0	0	0	0	0	0	0	0	0	0	0	1	1	0	0	1	0	0	0	0	50	1	0	0	0	0	0	14	4.1	0	1	65	0	0	0	0	0	166.8	0	0	0	1	0
404	1	94	16.5598		2	0	0	1	0	0	0	0	0	1	0	1	0	4	0	1	0	1	0	0	0	0	75	0	0	0	0	0	0			1	1	84	0	0	0	0	0	156			0	0	0
1447	1	60.6	24.083	15	2	0	0	1	1	0	0	0	0	0	0	0	0	1	0	1	0	1	1	1	0	0	50	0	0	150	0	0	0	15	4.3	1	1	79	0	0	0	0	0	170	0	0	0	0	0
405	1	70	26.1207	16	1	1	0	0	0	0	0	0	1	0	0	1	0	1	0	0	0	1	1	0	0	0	44	0	0	0	0	0	0	16	4.5	0	1	70	0	0	0	0	0	163	150		0	0	0
406	1	63	29.0642	16	2	0	0	1	0	0	0	0	0	0	0	0	0	1	0	0	0	1	1	1	0	0	41	0	0	0	0	0	0	16	4.3	0	1	63	0	0	0	0	0	165.7			0	1	0
407	1	76	24.7475	15	1	0	1	0	0	0	0	0	0	0	0	0	0	1	0	0	0	1	0	0	0	0	87	0	0	0	0	0	0	15	4.1	0	1	76	0	0	0	0	0	157	350	130	0	0	1
408	1	58	33.2883	16	1	0	1	0	0	0	0	0	0	0	0	0	0	1	0	1	0	1	1	0	1	0	45	0	0	0	0	0	0	16	4.6	1	1	58	0	0	0	0	0	169.2	100		0	0	0
409	1	69	23.0402	14	2	0	0	1	0	0	0	0	0	0	0	0	0	3	0	0	0	0	0	0	0	0	35	0	0	0	0	0	0	14	3.8	0	0	69	0	0	0	0	0	172.3			0	1	0
1448	1	63.9	24.0893	15	2	0	0	1	0	0	0	0	0	0	0	0	0	2	0	0	0	0	0	1	0	0	97	0	0	0	0	0	0	15	3.9	0	0	74	0	0	0	0	0	156.5	200	140	0	1	0
410	1	79	23.2415	13	2	0	0	1	0	0	0	0	1	0	0	1	0	4	0	1	0	1	0	0	0	0	285	0	0	0	0	0	0	13	4.2	1	1	79	0	0	0	0	0	157.7		450	0	1	0
1449	1	58.8	24.0895	13	1	1	0	0	0	0	0	0	0	0	0	0	0	1	0	1	0	1	1	0	0	0	75	0	0	0	0	0	0	13	5	1	1	63	0	0	0	0	0	156.3	0	0	0	1	0
1450	1	52.9	24.0947	12	1	1	0	0	0	0	0	0	0	0	0	0	0	1	1	0	0	1	0	0	0	0	105	1	0	0	0	0	0	12	4	0	1	72	0	0	0	0	0	147.4	0	0	0	0	0
1451	1	58.8	24.108	14	2	0	0	1	0	0	0	0	0	0	0	0	0	1	1	0	0	1	0	0	0	0	34	1	0	0	0	0	0	14	4.5	0	1	66	0	0	0	0	0	147.5	10		0	0	0
411	1	46	25.1832	15	2	0	0	1	0	0	0	0	0	0	0	0	0	2	0	1	0	1	0	1	0	0	80	0	0	0	0	0	0	15	4.4	1	1	46	0	0	0	0	0	175.2			0	0	0
1452	1	65.1	24.1177	12	1	1	0	0	0	0	0	0	0	0	0	0	0	1	0	0	0	0	1	1	0	0	133	0	0	0	0	0	0	12	4	0	0	80	0	0	0	0	0	147.4	0	0	0	0	0
412	2	74	22.2158	11	2	0	0	1	1	0	0	0	0	0	0	0	0	1	0	1	1	0	1	0	1	0	190	0	1	0	0	0	0	11	4.4	1	0	74	1	0	0	1	0	158.2	600	340	0	1	0
1453	2	75	24.1327	11	2	0	0	1	0	0	0	0	0	0	0	0	1	1	0	1	0	1	1	1	0	0	310	0	0	500	1	3	1	11	3.9	1	1	63	0	0	0	0	0	165.5	850	3000	0	0	0
1454	1	52.75	24.153	10	1	0	1	0	0	0	0	0	0	0	0	0	0	4	0	0	0	0	1	1	1	0	560	0	0	0	0	0	0	10	3.3	0	0	68	0	0	0	1	0	159.7	500	20	0	0	0
1455	2	58.5	24.1609	14	2	0	0	1	0	0	0	0	0	0	0	0	0	1	0	0	0	1	1	0	0	0	95	0	0	0	0	0	0	14	4.4	0	1	86	0	0	0	0	0	154	0	0	0	0	0
1456	1	74.2	24.1639	10	2	0	0	1	0	0	0	0	0	0	0	0	1	3	1	0	1	0	1	1	0	1	265	1	1	0	1	3	1	10	4.2	0	0	74	0	0	0	0	0	176	1500		0	0	0
413	1	71	25.3165	14	2	0	1	1	1	0	0	0	0	0	0	0	0	1	1	0	1	0	1	1	0	0	126	1	1	0	0	0	0	14	4.5	0	0	71	0	0	0	0	0	158	100	100	0	0	0
414	1	78	16.3147	13	2	0	0	1	0	0	0	0	0	0	0	0	0	2	0	1	1	0	0	1	1	0	161	0	1	0	0	0	0	13	3.3	1	0	78	0	0	0	1	0	167			0	1	0
415	2	61	22.196	13	2	0	0	1	0	0	0	0	0	0	0	0	0	3	1	0	0	1	1	0	0	0	113	1	0	0	0	0	0	13	4.4	0	1	61	0	0	0	0	0	157.7			1	0	0
416	1	78	26.1341	13	1	0	1	0	0	0	0	0	1	0	0	1	0	3	0	1	0	0	0	0	0	0	65	0	0	0	0	0	0	13	4.1	1	0	68	0	1	0	0	0	165		30	0	0	0
417	1	59	22.2782	15	2	0	0	1	0	0	0	0	0	0	0	0	0	2	0	0	1	0	1	0	0	0	60	0	1	0	0	0	0	15	4.5	0	0	59	0	0	0	0	0	155.4			0	1	0
1457	1	63.25	24.169	12	1	0	1	0	0	0	0	0	0	0	0	0	0	3	0	0	0	0	1	0	0	0	25	0	0	0	0	0	0	12	4.5	0	0	71	0	0	0	0	0	165			0	1	0
418	1	65	28.5381	13	2	0	0	1	0	0	0	0	0	0	0	0	0	2	0	0	0	0	1	0	0	0	155	0	0	0	0	0	0	13	3.9	0	0	65	0	0	0	0	0	174.3	150	420	0	0	0
419	1	82	22.5722	14	2	0	0	1	0	0	0	0	0	0	0	0	0	1	0	0	0	0	1	1	0	0	117	0	0	0	0	0	0	14	4	0	0	82	0	0	0	0	0	166.4		50	0	1	0
1458	1	50.65	24.1779	13	2	0	0	1	1	0	0	0	0	0	0	0	0	4	0	1	0	1	0	0	0	0	133	0	0	0	0	0	0	13	4.4	1	1	82	0	0	0	0	0	169.3	50	400	0	0	0
1459	1	67.1	24.1868	14	1	0	1	0	0	0	0	0	0	0	0	0	0	1	0	0	0	0	1	0	0	0	98	0	0	0	0	0	0	14	4.3	0	0	75	0	0	0	0	0	164.5	50	200	1	0	0
1460	1	52.65	24.1881	10	1	1	0	0	0	0	0	0	0	0	0	0	0	1	0	0	0	1	1	1	1	0	25	0	0	0	0	0	0	10	4.2	0	1	84	0	0	0	0	0	159	0	0	1	0	0
1461	1	72.8	24.1949	9	1	0	1	0	0	0	0	0	0	0	0	0	0	1	0	0	0	1	1	1	0	0	90	0	0	0	0	0	0	9	3.1	0	1	79	0	0	0	0	0	152	252	0	0	0	1
420	1	67	23.6937	14	1	1	0	0	0	0	0	0	1	0	0	1	0	1	0	1	0	1	1	0	0	0	105	0	0	0	0	0	0	14	3.7	1	1	67	0	0	0	0	0	174.2	100		0	0	0
421	1	75	23.9486	10	2	0	0	1	0	0	0	0	1	0	0	1	0	2	1	0	0	1	1	1	0	0	275	1	0	500	0	0	0	10	3.9	0	1	75	0	0	0	0	0	165	600	620	1	0	0
1462	1	103.3	24.1988	14	1	1	0	0	0	0	0	0	1	0	0	1	0	1	1	0	0	1	1	1	0	0	115	1	0	0	0	0	0	14	3.4	0	0	74	0	0	0	0	0	162.5	50	350	0	0	1
422	2	66	30.8274	14	2	0	0	1	1	0	0	0	0	0	0	0	0	3	1	0	0	1	1	1	0	0	51	1	0	0	0	0	0	14	4.2	0	1	66	0	0	0	0	0	158.3			0	1	0
423	1	74	24.1988	14	1	1	0	0	0	0	0	0	1	0	0	1	0	1	0	0	0	0	1	1	0	0	115	0	0	0	0	0	0	14	3.4	0	0	74	0	0	0	0	0	162.5	50	350	0	0	1
424	1	55	23.4344	13	2	0	0	1	0	0	0	0	0	0	0	0	0	1	0	1	0	1	1	0	0	0	95	0	0	0	0	0	0	13	3.5	1	1	55	0	0	0	0	0	178.3	50	60	0	1	0
425	1	78	22.7298	13	2	0	0	1	0	0	0	0	0	0	0	0	0	4	0	1	0	1	1	0	0	0	170	0	0	0	0	0	0	13	4.4	1	1	78	0	0	0	0	0	167.8	50	200	0	0	0
1463	1	86.7	24.2196	12	2	0	0	1	0	0	0	0	0	0	0	0	0	1	0	0	0	0	1	1	0	0	50	0	0	0	0	0	0	12	3.7	0	0	80	0	0	0	0	0	164.2			0	1	0
426	1	67	24.6134	14	2	0	0	1	0	0	0	0	0	0	0	0	0	1	1	0	0	1	1	0	0	0	65	1	0	0	0	0	0	14	4.2	0	1	67	0	0	0	0	0	168.4	50		0	0	0
1464	1	45.05	24.2388	15	1	1	0	0	0	0	0	0	0	0	0	0	0	4	1	0	1	0	1	0	0	0	130	1	1	0	0	0	0	15	4.3	0	0	87	0	0	0	0	0	163	0	120	0	1	0
1465	2	54.2	24.2467	11	1	1	0	0	0	0	0	0	0	0	0	0	0	1	0	1	0	1	0	0	0	0	35	0	0	0	0	0	0	11	4.2	1	1	82	0	0	0	0	0	163.1	0	0	0	1	0
427	2	70	26.459	13	2	0	0	1	1	0	0	0	0	0	0	0	0	1	0	1	0	1	1	0	0	0	145	0	0	0	0	0	0	13	4.2	1	1	70	0	0	0	0	0	146	300	200	0	0	1
1466	2	58.5	24.2524	15	1	1	0	0	0	0	0	0	0	0	0	0	0	2	1	0	1	0	1	0	0	0	168	1	1	0	0	0	0	15	4	0	0	70	0	0	0	0	0	168	80	140	0	1	0
428	1	74	24.7662	14	1	0	1	0	0	0	0	0	0	0	0	0	0	1	0	0	0	1	0	1	0	0	160	0	0	0	0	0	0	14	4.1	0	1	74	0	0	0	0	0	168	200		0	0	0
1467	1	75	24.2543	14	2	0	0	1	0	0	0	0	0	0	0	0	0	1	1	0	0	1	1	0	0	0	35	1	0	0	0	0	0	14	3.7	0	1	65	0	0	0	0	0	168.3	0	0	0	0	1
1468	2	53	24.2561	16	1	1	0	0	0	0	0	0	1	0	0	1	1	1	1	0	0	1	0	0	0	0	225	1	0	0	0	0	0	16	4	0	0	54	0	0	0	0	0	170	150	760	0	0	0
1469	1	68.9	24.281	13	2	0	0	1	1	0	0	0	0	0	0	0	0	1	0	0	0	1	1	0	0	0	75	0	0	0	0	0	0	13	3.9	0	1	70	0	0	0	0	0	171	200	100	0	0	1
429	1	74	31.6223	10	2	0	0	1	0	0	0	0	0	0	0	0	0	1	0	0	0	0	1	1	0	1	370	0	0	0	0	0	0	10	3.5	0	0	74	0	0	0	0	0	162.4	200	160	0	1	0
1470	2	66.3	24.2913	14	1	0	1	0	0	0	0	0	0	0	0	0	0	1	0	0	0	1	1	0	0	0	125	0	0	0	0	0	0	14	4.6	0	1	78	0	0	0	0	0	162	50	0	0	0	0
430	1	97	28.2048	13	1	1	0	0	0	0	0	0	1	0	0	1	0	1	0	0	0	1	1	0	1	0	46	0	0	0	0	0	0	13	4	0	1	87	0	0	0	0	0	168.1			0	0	0
1471	1	75	24.3013	14	1	0	1	0	0	0	0	0	0	0	0	0	0	1	0	0	0	0	1	0	0	0	50	0	0	0	0	0	0	14	4.1	0	0	69	0	0	0	0	0	164.8	0	160	0	0	0
431	2	77	23.1296	10	2	0	0	1	0	0	1	0	0	0	0	0	0	1	1	0	0	0	1	0	0	0	55	1	0	0	0	0	0	10	3.9	0	0	77	0	0	0	0	0	155.6	150	50	0	1	0
1472	1	84.5	24.3159	10	1	1	0	0	0	0	0	0	0	0	0	0	0	4	1	0	1	0	0	0	0	0	210	1	1	0	0	0	0	10	4.1	0	0	78	0	0	0	0	0	165	100	40	0	1	0
432	2	64	22.0567	14	1	0	1	0	0	0	0	0	1	0	0	1	0	1	0	0	0	1	0	0	1	0	480	0	0	0	0	0	0	14	4.3	0	1	44	0	0	0	0	0	161.6	200	1035	0	0	0
1473	1	58.7	24.3261	12	2	0	0	1	0	0	0	0	0	0	0	0	0	1	1	0	0	1	1	1	0	0	98	1	0	0	0	0	0	12	4.4	0	1	75	0	0	0	0	0	156	500	50	0	0	1
433	2	82	18.5778	12	2	0	0	1	0	0	0	0	0	0	0	0	0	3	1	0	0	1	1	0	0	0	227	1	0	0	0	0	0	12	3.1	0	1	82	0	0	0	0	0	150	200	150	0	0	1
1474	1	48.8	24.3496	12	1	0	1	0	0	0	0	0	0	0	0	0	0	1	1	0	0	1	1	1	0	0	245	1	0	0	0	0	0	12	3.6	0	1	74	0	0	0	0	0	155	40	710	0	0	0
1475	1	69.5	24.3496	13	1	1	0	0	0	0	0	0	0	0	0	0	0	1	0	0	0	0	0	0	1	0	70	0	0	300	0	0	0	13	4.1	0	0	84	0	0	0	1	0	155	0	0	0	0	1
434	1	71	22.1488	8	2	0	0	1	1	0	0	0	0	0	0	0	1	1	0	0	0	1	1	1	0	0	610	0	0	0	1	16	0	8		0	1	71	1	0	0	0	0	165	9400	2965	0	0	0
1476	1	79.05	24.352	12	1	1	0	0	0	0	0	0	0	0	0	0	0	1	1	0	1	0	0	0	0	0	30	1	1	0	0	0	0	12	2.7	0	0	86	0	0	0	0	0	145	0	0	0	0	0
435	2	75	24.0069	14	2	0	0	1	0	1	1	0	1	0	0	1	1	1	1	0	0	1	1	1	0	0	160	1	0	0	0	0	0	14	3.6	0	1	75	0	0	0	0	0	155.3	150		1	0	0
1477	1	67	24.355	12	2	0	0	1	0	0	0	0	0	0	0	0	0	1	0	1	1	0	0	1	1	0	35	0	1	0	0	0	0	12	4.5	1	0	68	0	0	0	1	0	162.8	0	0	0	0	0
1478	1	61.9	24.3564	15	2	0	0	1	0	0	0	0	0	0	0	0	0	2	1	0	0	1	0	0	0	0	169	1	0	0	0	0	0	15	4	0	1	67	0	0	0	0	0	162.1	300	110	0	0	1
436	1	77	28.4166	13	2	0	0	1	0	0	0	0	0	0	0	0	0	1	0	0	0	0	1	1	0	0	75	0	0	0	0	0	0	13	4.3	0	0	77	0	0	0	0	0	163	700		0	0	1
437	1	73	19.1602	11	2	0	0	1	0	0	0	0	0	0	0	0	0	1	1	0	0	1	1	1	1	0	233	1	0	0	0	0	0	11	3.8	0	1	73	1	0	0	1	0	160	500	10	0	1	0
1479	2	77.65	24.3596	11	2	0	0	1	1	0	0	0	0	0	0	0	0	1	0	0	0	1	1	0	0	1	155	0	0	0	0	0	0	11	4	0	1	82	0	0	0	0	0	152.7	100	20	0	0	0
438	1	57	24.8639	14	2	0	0	1	0	0	0	0	0	0	0	0	0	1	0	0	0	0	1	1	0	0	38	0	0	0	0	0	0	14	4.5	0	0	57	0	0	0	0	0	160.5			0	1	0
1480	1	53	24.3717	14	2	0	0	1	0	0	0	0	0	0	0	0	0	1	0	0	0	1	1	0	0	0	58	0	0	0	0	0	0	14	4.5	0	1	75	0	0	0	0	0	154	0	0	0	0	1
439	2	74	28.1749	14	2	0	0	1	0	0	0	0	0	0	0	0	0	1	0	0	0	0	1	0	0	0	85	0	0	0	0	0	0	14	4.2	0	0	74	0	0	0	0	0	153.4	100		0	0	1
440	1	73	21.1569	12	2	0	0	1	0	0	0	0	0	0	0	0	0	2	0	0	0	1	1	1	0	0	215	0	0	0	0	0	0	12	4.3	0	1	73	0	0	0	0	0	158.2	240	160	0	1	0
441	1	48	25.3375	16	2	0	0	1	0	0	0	0	0	0	0	0	0	1	0	0	0	1	0	0	0	0	129	0	0	0	0	0	0	16	4.9	0	1	48	0	0	0	0	0	174.1	200	25	0	1	0
442	1	69	22.1416	16	1	0	1	0	0	0	0	0	0	0	0	0	0	4	0	1	0	1	0	0	0	0	260	0	0	0	0	0	0	16	4.1	1	1	69	0	0	0	0	0	165.3	50	300	0	1	0
1481	1	58.9	24.3798	13	2	0	0	1	0	0	1	0	0	0	0	0	0	1	1	0	0	0	1	1	0	0	50	1	0	0	0	0	0	13	4	0	0	81	0	0	0	0	0	165.9	30	0	0	0	0
443	1	68	21.551		2	0	0	1	0	0	0	0	0	0	0	0	0	2	1	0	0	1	0	1	0	0	35	1	0	0	0	0	0			0	1	68	0	0	0	0	0	173			0	0	0
1482	2	54.5	24.3828	16	2	0	0	1	0	1	0	0	0	0	0	0	0	3	0	0	0	0	1	1	0	0	64	0	0	0	0	0	0	16	4.3	0	0	69	0	0	0	0	0	168.1	0	0	0	0	0
1483	1	47.85	24.3843	11	2	0	0	1	0	0	0	0	0	0	0	0	0	1	0	0	0	1	1	1	0	0	175	0	0	0	0	0	0	11	4.4	0	1	71	0	0	0	0	0	158.1	200	40	0	1	0
1484	2	77.7	24.4005	16	1	1	0	0	0	0	0	0	0	0	0	0	0	1	0	0	0	1	0	0	0	0	150	0	0	0	0	0	0	16	4.5	0	1	65	0	0	0	0	0	171.3	0	0	0	0	0
1485	1	78	24.4062	15	2	0	0	1	1	0	1	0	0	0	0	0	0	1	0	0	0	0	1	0	0	0	205	0	0	0	0	0	0	15	4.3	0	0	73	0	0	0	0	0	170.2	300	100	0	0	0
444	2	75	23.1959	12	2	0	0	1	0	0	0	0	1	0	0	1	0	1	0	1	0	0	1	1	0	0	80	0	0	0	0	0	0	12	3.9	1	0	75	0	0	0	0	0	155.1	100		0	0	1
1486	1	79.7	24.4062	15	2	0	0	1	0	0	0	0	0	0	0	0	0	1	1	0	0	1	0	0	0	0	100	1	0	0	0	0	0	15	4.6	0	1	51	0	0	0	0	0	179	200	0	0	0	0
445	1	70	26.166	14	2	0	0	1	1	0	1	0	0	0	0	0	0	1	0	0	0	0	0	0	0	0	257	0	0	0	0	0	0	14	3.3	0	0	70	0	0	0	0	0	175.4	300	920	0	0	0
446	1	72	20.6344	10	2	0	0	1	0	0	0	0	0	0	0	0	0	3	0	1	0	0	1	1	1	0	375	0	0	0	0	0	0	10	3.7	1	0	72	0	0	0	1	0	167.8	100		0	0	0
447	1	70	24.6548	14	1	0	1	0	0	0	0	0	0	0	0	0	0	2	0	0	0	0	1	1	0	0	145	0	0	0	0	0	0	14	4	0	0	70	0	0	0	0	0	156	100	100	0	0	1
448	2	66	26.7846	13	2	0	0	1	0	0	0	0	0	0	0	0	0	1	0	1	0	1	1	0	0	0	36	0	0	0	0	0	0	13	4.1	1	1	66	0	0	0	0	0	153			0	0	1
449	1	75	22.2506	16	1	0	1	0	0	0	0	0	0	0	0	0	0	1	0	0	0	0	1	1	0	0	139	0	0	0	0	0	0	16	4.1	0	0	75	0	0	0	0	0	168	350	200	0	0	1
450	2	73	23.8891	10	2	0	0	1	0	0	1	0	0	0	0	0	0	1	0	1	0	0	1	1	0	0	160	0	0	0	0	0	0	10	4	1	0	73	0	0	0	0	0	161.1	300	300	0	0	0
451	1	54	24.2561	16	1	1	0	0	0	0	0	0	1	0	0	1	0	1	0	0	0	0	0	0	0	0	225	0	0	0	0	0	0	16	4	0	0	54	0	0	0	0	0	170	150	760	0	0	0
452	1	71	26.0336	12	2	0	0	1	0	0	0	0	1	0	0	1	0	1	0	1	0	1	0	1	1	0	580	0	0	0	0	0	0	12	4.2	1	1	71	0	0	0	0	0	158.8	900	930	0	0	0
1487	1	68.45	24.4352	10	1	1	0	0	0	0	0	0	0	0	0	0	0	1	0	1	0	1	1	1	0	0	90	0	0	0	0	0	0	10	4	1	1	73	0	0	0	0	0	158	0	0	0	0	0
453	2	66	24.108	14	2	0	0	1	0	0	0	0	0	0	0	0	0	1	1	0	0	1	0	0	0	0	34	1	0	0	0	0	0	14	4.5	0	1	66	0	0	0	0	0	147.5	10		0	0	0
454	1	69	21.8305	12	2	0	0	1	0	0	1	0	0	0	0	0	0	3	1	0	1	0	0	1	1	0	45	1	1	0	0	0	0	12	3.8	0	0	69	1	0	0	1	0	169			1	0	0
1488	2	56.4	24.4418	15	2	0	0	1	0	0	0	0	0	0	0	0	0	4	1	0	1	0	0	0	0	0	35	1	1	0	0	0	0	15	4.5	0	0	70	0	0	0	0	0	174	0	0	0	0	0
455	1	77	20.4052	12	2	0	0	1	1	0	0	0	0	0	0	0	0	1	1	0	0	1	1	1	1	0	249	1	0	0	0	0	0	12	4.2	0	1	77	0	0	0	0	0	172.9	440	400	0	0	0
456	2	66	22.7627	14	2	0	0	1	1	0	0	0	0	0	0	0	0	1	0	1	0	0	0	0	0	0	35	0	0	0	0	0	0	14	4.7	1	0	66	0	0	0	0	0	161.2	150	50	0	0	0
457	1	73	25.4004	15	2	0	0	1	0	0	0	0	0	0	0	0	0	1	0	1	0	1	1	1	0	0	35	0	0	0	0	0	0	15	4	1	1	73	0	0	0	0	0	178.3			0	0	0
458	1	72	26.2976	14	2	0	0	1	0	0	0	0	0	0	0	0	0	1	0	1	0	1	1	0	0	0	120	0	0	0	0	0	0	14	4.2	1	1	72	0	0	1	0	0	170	600	105	0	0	1
459	1	20	19.2653	15	2	0	0	1	0	0	0	0	1	0	0	1	0	4	0	1	0	1	0	0	0	0	145	0	0	0	0	0	0	15	4.3	1	1	20	1	0	0	0	0	175			0	0	0
460	2	53	28.4126	13	2	0	0	1	0	0	0	0	0	0	0	0	0	3	1	0	0	1	0	0	0	0	308	1	0	0	0	0	0	13	4.1	0	1	53	0	0	0	0	0	156.4		235	0	0	0
1489	2	67.75	24.4452	14	2	0	0	1	0	0	0	0	0	0	0	0	0	4	0	1	0	1	1	0	0	0	105	0	0	0	0	0	0	14	4.9	1	1	69	0	0	0	0	0	159		70	0	1	0
461	1	60	31.8476	10	2	0	0	1	0	1	1	0	0	0	0	0	0	2	1	0	1	0	1	1	1	0	325	1	1	0	0	0	0	10	4.4	0	0	60	0	0	0	1	0	164.9	1200	0	1	0	0
1490	1	65.4	24.4498	14	1	1	0	0	0	0	0	0	0	0	0	0	0	1	0	1	0	1	1	1	0	0	133	0	0	0	0	0	0	14	4.3	1	1	73	0	0	0	0	0	163.8	0	0	0	0	0
462	2	71	26.7556	13	2	0	0	1	0	0	0	0	0	0	0	0	0	3	0	1	0	1	1	0	0	0	105	0	0	0	0	0	0	13	4.2	1	1	71	0	0	0	0	0	149	400		0	0	1
463	1	66	25.0661	13	2	0	0	1	0	0	0	0	0	0	0	0	0	1	0	0	0	1	1	0	0	0	135	0	0	0	0	0	0	13	3.9	0	1	66	0	0	0	0	0	164.1	50	100	0	1	0
464	1	77	26.469	12	2	0	0	1	0	0	0	0	0	0	0	0	0	3	0	0	0	0	1	1	1	0	48	0	0	0	0	0	0	12	3.8	0	0	77	0	0	0	1	0	164.7			0	0	0
465	1	77	27.524	13	2	0	0	1	0	0	0	0	0	0	0	0	0	4	0	0	0	0	0	0	0	0	39	0	0	0	0	0	0	13	4.1	0	0	77	0	0	0	0	0	161.4			0	0	0
466	1	74	21.263	14	1	1	0	0	0	0	0	0	0	0	0	0	0	1	1	0	0	1	0	0	0	0	160	1	0	0	0	0	0	14	4	0	1	74	0	0	0	0	0	170	0	0	0	1	0
467	2	77	21.9697	13	1	0	1	0	0	0	0	0	0	0	0	0	0	2	1	0	0	1	1	1	0	0	85	1	0	0	0	0	0	13	4.2	0	1	77	0	0	0	0	0	149.8	300	0	0	0	0
468	1	85	22.2152	15	1	0	1	0	0	0	0	0	0	0	0	0	0	1	1	0	0	1	1	0	0	0	465	1	0	500	1	2	1	15	3.6	0	1	85	0	0	1	0	0	164	400	525	1	0	0
469	1	78	24.3159	10	1	1	0	0	0	0	0	0	0	0	0	0	0	4	1	0	1	0	0	0	0	0	210	1	1	0	0	0	0	10	4.1	0	0	78	0	0	0	0	0	165	100	40	0	1	0
470	1	86	23.1038	12	1	1	0	0	0	0	0	0	0	0	0	0	0	1	1	0	0	1	0	0	0	0	30	1	0	0	0	0	0	12	3.2	0	1	86	0	0	0	0	0	165	0	0	0	1	0
471	1	83	22.5952	12	1	0	1	0	0	0	0	0	0	0	0	0	0	2	0	1	0	1	0	1	0	0	30	0	0	0	0	0	0	12	3.9	1	1	83	0	0	0	0	0	163.7	0	0	0	1	0
472	2	75	32.6304	13	1	0	1	0	0	0	0	0	0	0	0	0	0	3	1	0	1	0	1	0	0	0	85	1	1	0	0	0	0	13	4	0	0	75	0	0	0	0	0	145.1	200	0	0	0	1
473	2	69	19.7266	10	1	0	1	0	0	0	0	0	0	0	0	0	0	3	0	1	1	0	0	1	0	0	255	0	1	0	0	0	0	10	2.8	1	0	69	0	0	0	0	0	150.7	200	870	0	1	0
474	2	82	26.9363	12	1	0	1	0	0	0	0	0	0	0	0	0	0	2	1	0	0	1	0	0	0	0	95	1	0	0	0	0	0	12	4	0	1	82	0	0	0	0	0	143.8	100	75	0	1	0
475	1	84	23.9118	12	1	1	0	0	0	0	0	0	0	0	0	0	0	4	0	0	0	0	0	0	0	0	110	0	0	0	0	0	0	12	3.7	0	0	84	0	0	0	0	0	165	0	350	0	1	0
476	1	85	24.6102	12	1	0	1	0	0	0	0	0	0	0	0	0	0	3	1	0	1	0	0	0	0	0	30	1	1	0	0	0	0	12	4.3	0	0	85	0	0	0	0	0	175.5	0	0	0	1	0
477	1	85	16.8531	13	1	1	0	0	0	0	0	0	0	0	0	0	0	4	1	0	1	0	0	0	0	0	215	1	1	400	0	0	0	13	3.5	0	0	85	0	0	0	0	0	157.3	300	110	1	0	0
478	1	84	23.219	15	1	1	0	0	0	0	0	0	0	0	0	0	0	1	1	0	0	1	1	0	0	0	75	1	0	0	0	0	0	15	4.5	0	1	84	0	0	0	0	0	159	0	90	0	0	0
479	1	54	19.5568	10	1	1	0	0	0	0	0	0	0	0	0	0	0	4	1	0	0	1	0	1	1	0	215	1	0	100	0	0	0	10	3.9	0	1	54	0	0	0	1	0	164	200	2750	0	1	0
480	1	84	19.4185	11	1	1	0	0	0	0	0	0	0	0	0	0	1	3	1	0	1	0	0	0	0	1	500	1	1	1000	1	10	1	11	3.3	0	0	84	0	0	0	0	0	170.5	625	520	0	1	0
481	2	68	29.3592	12	1	0	1	0	0	0	0	0	0	0	0	0	0	1	1	0	1	0	1	1	0	0	155	1	1	500	0	0	0	12	4.3	0	0	68	0	0	0	0	0	155.4	300	80	0	1	0
482	1	87	23.5284	12	2	0	0	1	0	0	0	0	0	0	0	0	1	2	1	0	1	0	1	1	0	0	280	1	1	500	1	3	1	12	4.1	0	0	87	0	0	0	0	0	154	700	940	1	0	0
483	2	75	20.4161	11	1	0	1	0	0	0	0	0	0	0	0	0	0	2	1	0	1	0	0	0	0	0	95	1	1	0	0	0	0	11	3.4	0	0	75	0	0	0	0	0	143.6	0	0	0	1	0
484	1	70	18.923	13	1	0	1	0	0	0	0	0	0	0	0	0	0	1	0	1	0	1	0	0	0	0	150	0	0	500	0	0	0	13	3.1	1	1	70	0	0	0	0	0	163.2	300	130	0	1	0
485	2	79	29.1556	8	1	1	0	0	0	0	0	0	0	0	0	0	0	4	0	1	1	0	1	1	0	0	133	0	1	0	0	0	0	8	2.5	1	0	79	0	0	0	0	0	150	0	0	0	0	0
486	1	80	22.0796	13	1	0	1	0	0	0	0	0	0	0	0	0	0	2	0	1	1	0	0	0	0	0	60	0	1	0	0	0	0	13	3.9	1	0	80	0	0	0	0	0	177.8	0	0	0	0	0
487	1	63	20.3003	16	1	0	1	0	0	0	0	0	0	0	0	0	0	1	0	0	0	0	0	0	0	0	215	0	0	1000	1	2	1	16	4.3	0	0	63	0	0	0	0	0	163.7	3500	0	0	0	0
488	1	55	28.4907	15	1	0	1	0	0	0	0	0	0	0	0	0	0	2	1	0	0	1	0	0	0	0	20	1	0	0	0	0	0	15	4.6	0	1	55	0	0	0	0	0	171.4	0	0	0	1	0
489	1	76	25.0383	15	1	1	0	0	0	0	0	0	0	0	0	0	0	1	1	0	1	0	1	0	0	0	27	1	1	0	0	0	0	15	4.4	0	0	76	0	0	0	0	0	167.8	0	0	0	0	0
490	1	85	20.5533	12	1	1	0	0	0	0	0	0	0	0	0	0	0	1	1	0	0	1	0	0	0	0	55	1	0	0	0	0	0	12	3.7	0	1	85	0	0	0	0	0	171	0	0	0	1	0
491	1	73	25.0275	16	2	0	0	1	0	0	0	0	0	0	0	0	1	2	1	0	0	1	1	0	0	0	435	1	0	1500	1	21	1	16	4.2	0	1	73	0	0	0	0	0	163.8	6500	5150	0	0	0
492	1	75	26.2978	15	1	1	0	0	0	0	0	0	0	0	0	0	0	1	0	1	0	1	0	0	0	0	70	0	0	0	0	0	0	15	4.4	1	1	75	0	0	0	0	0	163.5	0	0	0	0	0
493	1	59	27.5501	14	1	0	1	0	0	0	0	0	0	0	0	0	0	1	0	1	0	1	0	0	0	0	200	0	0	500	0	0	0	14	5	1	1	59	0	0	0	0	0	166.2	300	250	0	1	0
494	1	79	20.1581	11	1	0	1	0	0	0	0	0	0	0	0	0	0	1	1	0	0	1	1	0	0	0	20	1	0	0	0	0	0	11	4.4	0	1	79	0	0	0	0	0	170.5	100	0	0	0	0
495	2	69	24.8501	12	1	0	1	0	0	0	0	0	0	0	0	0	0	2	1	0	1	0	1	0	0	0	185	1	1	0	0	0	0	12	4.5	0	0	69	0	0	0	0	0	153.3	50	1600	1	0	0
496	1	92	20.8304	11	1	1	0	0	0	0	0	0	0	0	0	0	1	4	0	1	0	1	0	1	0	0	340	0	0	1000	1	5.5	1	11	3.3	1	1	92	0	0	0	0	0	170	1300	510	0	0	0
497	1	47	19.47	14	1	0	1	0	0	0	0	0	0	0	0	0	0	1	1	0	1	0	0	0	0	0	70	1	1	0	0	0	0	14	5.6	0	0	47	0	0	0	0	0	165.3	50	100	0	0	0
498	2	73	28.7088	11	1	0	1	0	0	0	0	0	0	0	0	0	0	1	0	1	0	1	1	1	0	0	125	0	0	0	0	0	0	11	3.7	1	1	73	0	0	0	0	0	167.4	500	520	0	1	0
499	1	56	31.5455	11	1	0	1	0	0	0	0	0	0	0	0	0	0	1	0	1	0	1	0	0	0	0	195	0	0	500	0	0	0	11	3.5	1	1	56	0	0	0	0	0	171.1	300	300	0	1	0
500	1	78	25.3632	13	1	0	1	0	0	0	0	0	0	0	0	0	0	1	1	0	0	1	0	1	0	0	26	1	0	0	0	0	0	13	4.7	0	1	78	0	0	0	0	0	164.1	5	0	0	0	0
501	1	87	24.0208	15	1	0	1	0	0	0	0	0	0	0	0	0	0	1	1	0	1	0	1	0	0	0	120	1	1	0	0	0	0	15	4.5	0	0	87	0	0	0	0	0	178.4	100	0	0	1	0
502	1	56	23.4	11	1	1	0	0	0	0	0	0	0	0	0	0	0	4	0	1	0	1	0	0	0	0	125	0	0	500	1	0.9	1	11		1	1	56	0	0	0	0	0		400	160	0	0	0
503	1	85	21.8463	12	1	0	1	0	0	0	0	0	0	0	0	0	0	1	0	0	0	0	1	1	0	0	71	0	0	0	0	0	0	12	3.8	0	0	85	0	0	0	0	0	163.5	50	0	0	1	0
504	1	72	19.8829	13	1	0	1	0	0	0	0	0	0	0	0	0	0	1	1	0	0	1	0	1	0	0	215	1	0	500	0	0	0	13	3.8	0	1	72	0	0	0	0	0	164.8	400	140	0	1	0
505	1	61	22.8889	14	1	0	1	0	0	0	0	0	0	0	0	0	0	2	0	1	0	1	0	1	0	0	180	0	0	0	0	0	0	14	4	1	1	61	0	0	0	0	0	171.6	30	0	0	0	0
506	2	61	27.102	14	1	1	0	0	0	0	0	0	0	0	0	0	0	1	0	1	0	1	0	0	0	0	114	0	0	0	0	0	0	14	4.6	1	1	61	0	0	0	0	0	140.5	0	0	0	0	0
507	1	76	17.9421	9	1	0	1	0	0	0	0	0	0	0	0	0	0	2	0	0	0	0	1	1	1	0	165	0	0	0	0	0	0	9	3.9	0	0	76	0	0	0	1	1	168.1	200	400	0	1	0
508	1	79	21.2939	13	1	0	1	0	0	0	0	0	0	0	0	0	0	1	0	0	0	0	0	0	0	0	150	0	0	500	0	0	0	13	4.9	0	0	79	0	0	0	0	0	168	400	0	0	0	1
509	1	75	29.7381	11	1	1	0	0	0	0	0	0	0	0	0	0	0	4	1	0	1	0	0	0	1	0	180	1	1	0	0	0	0	11	3.1	0	0	75	0	0	0	0	0	150.1	100	150	0	0	0
510	2	71	30.2022	12	2	0	0	1	0	0	0	0	0	0	0	0	0	4	0	1	1	0	1	1	0	0	40	0	1	0	0	0	0	12	4.2	1	0	71	0	0	0	0	0	154.4	0	0	0	0	0
511	2	77	25.9656	13	1	0	1	0	0	0	0	0	0	0	0	0	0	1	0	1	1	0	1	1	0	0	35	0	1	0	0	0	0	13	4.8	1	0	77	0	0	0	0	0	153.9	1	0	0	0	0
512	1	71	22.4996	12	2	0	0	1	0	0	0	0	0	0	0	0	0	4	1	0	1	0	1	1	0	0	140	1	1	0	0	0	0	12	4.1	0	0	71	0	0	0	0	0	166	5	0	0	0	0
513	1	66	23.5069	15	1	0	1	0	0	0	0	0	0	0	0	0	0	1	0	1	0	1	1	0	0	0	40	0	0	0	0	0	0	15	4.2	1	1	66	0	0	0	0	0	168.7	100	0	0	0	0
514	1	70	22.5891	15	1	0	1	0	0	0	0	0	0	0	0	0	0	2	1	0	1	0	1	0	0	0	35	1	1	0	0	0	0	15	4.3	0	0	70	0	0	0	0	0	171.9	0	0	0	0	0
515	2	74	25.8022	14	1	0	1	0	0	0	0	0	0	0	0	0	0	1	1	0	0	1	1	0	0	0	115	1	0	500	0	0	0	14	4.4	0	1	74	0	0	0	0	0	146	300	0	0	0	1
516	2	70	23.8225	12	1	1	0	0	0	0	0	0	0	0	0	0	0	4	1	0	1	0	0	0	0	0	60	1	1	0	0	0	0	12	4.6	0	0	70	0	0	0	0	0	166.7	0	0	0	0	0
517	1	83	29.5025	15	1	1	0	0	0	0	0	0	0	0	0	0	0	1	1	0	0	1	1	0	0	0	65	1	0	0	0	0	0	15	3	0	1	83	0	0	0	0	0	164	0	0	0	1	0
518	1	78	27.2445	10	2	0	0	1	0	0	0	0	0	0	0	0	1	2	1	0	0	1	0	1	0	0	392	1	0	0	1	2	1	10	3.5	0	0	78	0	0	0	0	0	172	350	185	0	0	1
519	1	71	25.1315	12	1	0	1	0	0	0	0	0	0	0	0	0	0	3	0	1	0	1	0	1	0	0	180	0	0	500	0	0	0	12	4.4	1	1	71	0	0	0	0	0	163.4	300	0	0	1	0
520	2	72	17.1252	9	1	1	0	0	0	0	0	0	0	0	0	0	1	3	1	0	1	0	0	0	0	0	100	1	1	500	1	2	1	9	3.3	0	0	72	0	0	0	0	0	163	500	500	0	1	0
521	1	78	23.7441	13	1	0	1	0	0	0	0	0	0	0	0	0	0	2	0	1	0	1	0	0	0	0	135	0	0	0	0	0	0	13	2.8	1	1	78	0	0	0	0	0	161.2	40	245	1	0	0
522	1	85	17.828	10	1	0	1	0	0	0	0	0	0	0	0	0	0	1	0	0	0	1	0	0	0	0	70	0	0	0	0	0	0	10	3.8	0	1	85	0	0	0	0	0	163.4	20	200	0	1	0
523	1	65	24.0815	14	1	1	0	0	0	0	0	0	0	0	0	0	0	1	1	0	0	1	0	0	0	0	50	1	0	0	0	0	0	14	4.1	0	1	65	0	0	0	0	0	166.8	0	0	0	1	0
524	2	82	24.2467	11	1	1	0	0	0	0	0	0	0	0	0	0	0	1	0	1	0	1	0	0	0	0	35	0	0	0	0	0	0	11	4.2	1	1	82	0	0	0	0	0	163.1	0	0	0	1	0
525	1	73	23.3534	14	1	0	1	0	0	0	0	0	0	0	0	0	0	1	0	0	0	0	0	0	0	0	35	0	0	0	0	0	0	14	4.4	0	0	73	0	0	0	0	0	163.2	5	0	0	0	0
526	1	76	26.5083	13	1	0	1	0	0	0	0	0	0	0	0	0	0	1	1	0	0	1	0	0	0	0	345	1	0	500	0	0	0	13	4	0	1	76	0	0	0	0	0	159.1	1000	0	0	1	0
527	1	70	25.0762	15	1	1	0	0	0	0	0	0	0	0	0	0	0	1	0	1	0	1	0	0	0	0	175	0	0	0	0	0	0	15	4.4	1	1	70	0	0	0	0	0	161	0	450	0	1	0
528	1	83	22.4044	16	1	1	0	0	0	0	0	0	0	0	0	0	0	1	0	1	0	1	0	0	0	0	60	0	0	0	0	0	0	16	4.1	1	1	83	0	0	0	0	0	176	0	0	0	1	0
529	2	72	25.8007	13	1	1	0	0	0	0	0	0	0	0	0	0	0	1	0	1	1	0	1	1	0	1	40	0	1	0	0	0	0	13	3.6	1	0	72	0	0	0	0	0	163	0	0	0	1	0
530	1	88	26.1649	8	1	1	0	0	0	0	0	0	0	0	0	0	1	4	1	0	0	1	0	1	0	0	90	1	0	2000	1	15	1	8	3.8	0	1	88	0	0	0	0	0	166	1400	0	0	1	0
531	1	75	22.68	12	1	1	0	0	0	0	0	0	0	0	0	0	0	4	0	1	1	0	0	0	0	0	74	0	1	0	0	0	0	12	3.9	1	0	75	0	0	0	0	0	164	10	0	0	1	0
532	2	80	26.2222	12	1	0	1	0	0	0	0	0	0	0	0	0	0	3	0	1	0	1	0	0	0	0	110	0	0	0	0	0	0	12	4.1	1	1	80	0	0	0	0	0	150	200	0	0	0	1
533	1	74	30.5796	13	1	0	1	0	0	0	0	0	0	0	0	0	0	1	0	1	0	1	1	0	0	0	304	0	0	500	0	0	0	13	4.4	1	1	74	0	0	1	0	0	167.7	650	620	0	0	0
534	2	77	21.8884	13	1	0	1	0	0	0	0	0	0	0	0	0	0	1	1	0	1	0	1	1	0	0	80	1	1	0	0	0	0	13	4.2	0	0	77	0	0	0	0	0	158.3	20	0	0	0	0
535	1	49	23.7258	14	1	1	0	0	0	0	0	0	0	0	0	0	0	3	1	0	1	0	0	0	0	0	133	1	1	0	0	0	0	14		0	0	49	0	0	0	0	0	165.9	0	0	0	0	0
536	1	63	24.9267	14	1	1	0	0	0	0	0	0	0	0	0	0	0	4	0	1	0	1	0	1	0	0	65	0	0	0	0	0	0	14	4.4	1	1	63	0	0	0	0	0	175.3	100	150	0	1	0
537	1	79	15.6567	11	1	1	0	0	0	0	0	0	0	0	0	0	1	3	0	1	0	1	0	0	0	0	583	0	0	1500	1	8	1	11	4.4	1	1	79	0	0	0	0	0	171.5	1700	1250	0	1	0
538	2	71	27.2724	13	1	0	1	0	0	0	0	0	0	0	0	0	0	3	1	0	1	0	1	0	0	0	110	1	1	0	0	0	0	13	4.7	0	0	71	0	0	0	0	0	155.8	0	0	1	0	0
539	1	75	21.1024	11	1	0	1	0	0	0	0	0	0	0	0	0	0	1	0	0	0	1	0	0	0	0	155	0	0	0	0	0	0	11	4	0	1	75	0	0	0	0	0	165.5	300	430	0	1	0
540	1	79	24.7094	12	1	1	0	0	0	0	0	0	0	0	0	0	0	3	0	1	0	1	1	0	0	0	208	0	0	700	0	0	0	12	4.4	1	1	79	0	0	0	0	0	166.5	400	200	0	1	0
541	1	90	21.9429	12	2	0	0	1	1	0	0	0	0	0	0	0	0	4	0	1	0	1	0	0	0	0	65	0	0	0	1	0.8	1	12	2.9	1	1	90	0	0	0	0	0	163	50	500	0	0	0
542	1	71	26.022	9	1	0	1	0	0	0	0	0	0	0	0	0	0	1	1	0	1	0	0	0	0	0	130	1	1	0	0	0	0	9	4.2	0	0	71	0	0	0	0	0	159.8	100	70	0	1	0
543	1	76	27.3405	15	1	1	0	0	0	0	0	0	0	0	0	0	0	2	1	0	1	0	1	1	0	0	45	1	1	0	0	0	0	15	4.8	0	0	76	0	0	1	0	0	170.2	10	0	0	0	0
544	1	53	24.7819	16	1	0	1	0	0	0	0	0	0	0	0	0	0	1	1	0	0	1	0	0	0	0	50	1	0	0	0	0	0	16	4.7	0	1	53	0	0	0	0	0	172.1	10	0	0	1	0
545	2	75	30.7036	12	1	0	1	0	0	0	0	0	0	0	0	0	0	2	0	0	0	1	1	1	0	0	115	0	0	0	0	0	0	12	3.7	0	1	75	0	0	0	0	0	151.1	0	0	0	0	1
546	2	63	24.0895	13	1	1	0	0	0	0	0	0	0	0	0	0	0	1	0	1	0	1	1	0	0	0	75	0	0	0	0	0	0	13	5	1	1	63	0	0	0	0	0	156.3	0	0	0	1	0
547	2	67	26.2985	11	1	1	1	0	0	0	0	0	0	0	0	0	0	4	0	0	0	0	1	0	0	0	20	0	0	0	0	0	0	11	3.8	0	0	67	0	0	0	0	0	156	0	0	0	0	0
548	1	75	20.3107	13	2	0	0	1	0	0	0	1	0	0	0	0	0	3	1	0	1	0	1	0	0	0	130	1	1	0	0	0	0	13	4.4	0	0	75	0	0	0	0	0	156.9	800	300	0	0	0
549	1	80	14.649	13	1	0	1	0	0	0	0	0	0	0	0	0	0	1	0	1	0	1	0	0	0	0	295	0	0	0	0	0	0	13	4.6	1	1	80	0	0	0	0	0	164	170	200	0	1	0
550	2	73	29.0494	14	1	1	0	0	0	0	0	0	0	0	0	0	0	1	0	0	0	1	0	0	0	0	24	0	0	0	0	0	0	14	3.9	0	1	73	0	0	0	0	0	149.7	0	0	0	0	0
551	1	56	25.3457	16	1	0	1	0	0	0	0	0	0	0	0	0	0	3	0	0	0	0	1	0	0	0	45	0	0	0	0	0	0	16	5	0	0	56	0	0	0	0	0	176.1	0	0	0	0	0
552	2	62	27.3038	15	1	1	0	0	0	0	0	0	0	0	0	0	0	1	0	0	0	1	0	1	0	0	35	0	0	0	0	0	0	15	3.5	0	1	62	0	0	0	0	0	163.4	0	0	0	0	0
553	1	83	23.439	11	2	0	0	1	0	0	0	0	0	0	0	0	0	3	0	1	0	1	1	1	0	0	260	0	0	0	0	0	0	11	3.5	1	1	83	0	0	0	0	0	165.5	0	0	0	1	0
554	2	55	24.8643	14	1	1	0	0	0	0	0	0	0	0	0	0	0	4	0	0	0	1	1	1	0	0	150	0	0	0	0	0	0	14	4.7	0	1	55	0	0	0	0	0	162.8	500	0	0	0	0
555	2	82	19.9185	13	1	1	0	0	0	0	0	0	0	0	0	0	0	1	0	0	0	1	1	0	0	0	135	0	0	0	0	0	0	13	4.2	0	1	82	0	0	0	0	0	154.1	0	0	0	0	0
556	1	67	24.6097	14	1	0	1	0	0	0	0	0	0	0	0	0	0	2	0	1	0	1	0	0	0	0	160	0	0	500	0	0	0	14	4.6	1	1	67	0	0	0	0	0	165	100	100	0	0	1
557	2	44	22.2746	14	1	0	1	0	0	0	0	0	0	0	0	0	0	1	1	0	0	1	0	0	0	0	80	1	0	350	0	0	0	14	3.7	0	1	44	0	0	0	0	0	158.7	800	200	0	0	0
558	2	81	22.9421	12	1	1	0	0	0	0	0	0	0	0	0	0	0	4	0	1	0	1	1	1	0	0	485	0	0	400	1	2	1	12	3.7	1	1	81	0	0	0	0	0	159	400	790	0	0	0
559	1	44	20.4603	14	1	1	0	0	0	0	0	0	0	0	0	0	0	4	0	1	1	0	0	0	0	0	120	0	1	0	0	0	0	14	4.6	1	0	44	0	0	0	0	0	177	300	60	0	0	0
560	2	75	22.8468	12	2	0	0	1	0	1	0	0	0	0	0	0	0	3	0	0	0	1	1	0	0	0	105	0	0	0	0	0	0	12	3.6	0	1	75	0	0	0	0	0	135.1	100	780	0	0	0
561	1	86	18.3203	11	1	1	0	0	0	0	0	0	0	0	0	0	0	1	0	0	0	1	1	0	1	0	35	0	0	0	0	0	0	11	4.4	0	1	86	0	0	0	1	0	160	0	0	0	0	0
562	2	72	24.0947	12	1	1	0	0	0	0	0	0	0	0	0	0	0	1	1	0	0	1	0	0	0	0	105	1	0	0	0	0	0	12	4	0	1	72	0	0	0	0	0	147.4	0	0	0	0	0
563	2	77	26.6754	14	1	1	0	0	0	0	0	0	0	0	0	0	0	1	1	0	0	1	0	0	0	0	75	1	0	0	0	0	0	14	4.1	0	1	77	0	0	0	0	0	149.6	0	0	0	1	0
564	1	64	28.899	10	1	0	1	0	0	0	0	0	0	0	0	0	1	1	0	1	0	1	0	0	0	0	240	0	0	1000	1	7	1	10	3.1	1	1	64	0	0	0	0	0	177.5	2800	135	0	0	0
565	1	58	36.3119	15	1	0	1	0	0	0	0	0	0	0	0	0	0	1	1	0	0	1	0	0	0	0	158	1	0	0	0	0	0	15	4.6	0	1	58	0	0	0	0	0	159	40	0	0	0	0
566	2	71	24.6709	12	1	1	0	0	0	0	0	0	0	0	0	0	0	1	1	0	0	1	0	1	0	0	35	1	0	0	0	0	0	12	4.5	0	1	71	0	0	0	0	0	151.6	0	0	0	0	0
567	1	74	31.2235	14	1	1	0	0	0	0	0	0	0	0	0	0	0	1	0	0	0	1	1	1	0	0	35	0	0	0	0	0	0	14	4.6	0	1	74	0	0	0	0	0	164.8	0	0	0	0	0
568	1	78	22.4792	10	2	0	0	1	1	0	0	0	0	0	0	0	0	3	1	0	1	0	1	1	0	0	150	1	1	0	0	0	0	10	4.2	0	0	78	0	0	0	0	0	175.2	100	350	0	1	0
569	1	72	38.6332	15	2	0	0	1	0	0	0	0	0	0	0	0	0	1	1	0	0	1	0	0	0	1	165	1	0	0	0	0	0	15	3.9	0	1	72	0	0	0	0	0	157.8	150	350	0	1	0
570	2	71	28.4287	12	2	0	0	1	1	1	0	0	0	0	0	0	0	2	1	0	0	0	1	1	0	0	70	1	0	500	0	0	0	12	4.7	0	0	71	0	0	0	0	0	155	300	0	0	0	1
571	1	87	24.2388	15	1	1	0	0	0	0	0	0	0	0	0	0	0	4	1	0	1	0	1	0	0	0	130	1	1	0	0	0	0	15	4.3	0	0	87	0	0	0	0	0	163	0	120	0	1	0
572	2	53	36.8031	8	1	1	0	0	0	0	0	0	0	0	0	0	0	4	1	0	0	1	1	1	0	0	145	1	0	0	0	0	0	8	4.6	0	1	53	0	0	0	0	0	154.5	110	80	0	0	0
573	1	66	25.2174	16	1	0	1	0	0	0	0	0	0	0	0	0	0	1	0	1	0	1	1	1	0	0	45	0	0	0	0	0	0	16	4.7	1	1	66	0	0	0	0	0	163	8	0	0	0	1
574	1	65	24.4005	16	1	1	0	0	0	0	0	0	0	0	0	0	0	1	0	0	0	1	0	0	0	0	150	0	0	0	0	0	0	16	4.5	0	1	65	0	0	0	0	0	171.3	0	0	0	0	0
575	1	82	29.0286	12	1	1	0	0	0	0	0	0	0	0	0	0	0	3	0	0	0	1	0	1	0	0	340	0	0	500	1	2	1	12	4.2	0	1	82	0	0	0	0	0	163.5	650	380	0	0	1
576	1	43	24.8196	15	1	0	1	0	0	0	0	0	0	0	0	0	0	2	0	1	0	1	0	0	0	0	35	0	0	0	0	0	0	15	4.9	1	1	43	0	0	0	0	0	171.5	0	0	0	0	0
577	2	78	22.0526	12	1	0	1	0	0	0	0	0	0	0	0	0	0	1	1	0	0	1	0	0	0	0	185	1	0	0	0	0	0	12	3.7	0	1	78	0	0	0	0	0	148.3	300	710	0	0	0
578	1	62	32.9046	15	2	0	0	1	0	0	0	0	0	0	0	0	0	4	0	0	0	1	1	0	0	0	130	0	0	0	0	0	0	15	4.3	0	1	62	0	0	0	0	0	166.3	10	1300	1	0	0
579	2	77	25.6523	12	1	0	1	0	0	0	0	0	0	0	0	0	0	1	1	0	0	1	1	0	0	0	90	1	0	0	0	0	0	12	4.8	0	1	77	0	0	0	0	0	151.4	40	0	0	1	0
580	2	86	26.5222	9	1	0	1	0	0	0	0	0	0	0	0	0	0	1	0	1	0	1	1	0	0	0	210	0	0	0	0	0	0	9	3.6	1	1	86	0	0	0	0	0	154	100	90	0	1	0
581	2	70	25.204	13	1	0	1	0	0	0	0	0	0	0	0	0	0	1	0	0	0	1	1	0	0	0	75	0	0	0	0	0	0	13	4.6	0	1	70	0	0	0	0	0	153	200	0	0	0	1
582	1	75	23.8045	16	1	1	1	0	0	0	0	0	0	0	0	0	0	1	0	1	0	1	0	0	0	0	26	0	0	0	0	0	0	16	4.2	1	1	75	0	0	0	0	0	166.7	0	0	0	0	0
583	2	64	23.3413	13	1	1	0	0	0	0	0	0	0	0	0	0	0	1	1	0	0	1	1	1	0	0	28	1	0	0	0	0	0	13	3.6	0	1	64	0	0	0	0	0	154.2	0	0	0	0	0
584	1	70	28.0595	14	2	0	0	1	0	0	0	0	0	0	0	0	0	3	0	1	0	1	1	0	0	0	30	0	0	0	0	0	0	14	3.8	1	1	70	0	0	0	0	0	155.1	0	0	0	0	0
585	1	72	22.1662	11	2	0	0	1	0	0	0	0	0	0	0	0	0	4	0	0	0	1	1	0	0	1	205	0	0	0	0	0	0	11	3.9	0	1	72	0	0	0	0	0	159.3	300	600	0	1	0
586	2	44	31.9421	14	2	0	0	1	0	0	0	0	0	0	0	0	0	3	0	1	0	1	0	0	0	0	330	0	0	500	0	0	0	14	4.1	1	1	44	0	0	0	0	0	161.1	350	1040	1	0	0
587	2	61	23.0224	12	1	0	1	0	0	0	0	0	0	0	0	0	0	1	0	1	0	1	0	0	0	0	70	0	0	0	0	0	0	12	3.6	1	1	61	0	0	0	0	0	154	100	0	0	1	0
588	2	76	23.5504	12	1	0	1	0	0	0	0	0	0	0	0	0	0	3	0	1	0	1	1	0	0	0	100	0	0	0	0	0	0	12	4.3	1	1	76	0	0	0	0	0	146	0	50	0	0	0
589	1	75	18.3124	12	1	1	0	0	0	0	0	0	0	0	0	0	0	3	0	1	0	1	1	0	0	0	25	0	0	0	0	0	0	12	3.7	1	1	75	0	0	0	0	0	169.4	0	0	0	1	0
590	1	76	24.7586	10	1	0	1	0	0	0	0	0	0	0	0	0	0	1	0	0	0	1	0	1	1	0	85	0	0	0	0	0	0	10	3.6	0	1	76	0	0	0	0	0	173	100	100	0	1	0
591	1	61	26.7374	15	1	1	0	0	0	0	0	0	0	0	0	0	0	1	1	0	1	0	0	0	0	0	240	1	1	0	0	0	0	15	4.3	0	0	61	0	0	0	0	0	172	300	0	0	0	0
592	1	58	26.993	14	2	0	0	1	0	0	0	0	0	0	0	0	0	1	1	0	1	0	1	0	0	0	131	1	1	0	0	0	0	14	4.2	0	0	58	0	0	0	0	0	171.4	100	400	1	0	0
593	1	80	24.7656	12	1	0	1	0	0	0	0	0	0	0	0	0	0	2	0	0	0	0	1	1	0	0	195	0	0	500	0	0	0	12	4.1	0	0	80	0	0	0	0	0	160	500	0	0	1	0
594	1	84	24.1881	10	1	1	0	0	0	0	0	0	0	0	0	0	0	1	0	0	0	1	1	1	1	0	25	0	0	0	0	0	0	10	4.2	0	1	84	0	0	0	0	0	159	0	0	1	0	0
595	2	94	30.2779	12	2	0	0	1	0	1	0	0	0	0	0	0	0	1	0	1	0	1	1	0	0	0	22	0	0	0	0	0	0	12	4.4	1	1	94	0	0	1	0	0	139	0	0	0	0	0
596	1	81	30.9303	14	2	0	0	1	0	0	0	0	0	0	0	0	0	1	1	0	0	1	0	0	0	0	93	1	0	500	0	0	0	14	4.3	0	1	81	0	0	0	0	0	158.7	0	0	0	0	0
597	2	64	28.0401	12	2	0	0	1	0	0	0	0	0	0	0	0	0	3	1	0	0	1	1	0	0	0	155	1	0	0	0	0	0	12	4.3	0	1	64	0	0	0	0	0	154	100	200	0	0	1
598	1	80	20.7197	13	1	0	1	0	0	0	0	0	0	0	0	0	0	2	0	1	0	1	1	1	0	0	35	0	0	0	0	0	0	13	4.6	1	1	80	0	0	0	0	0	164.4	0	0	0	0	0
599	1	74	25.4178	10	1	0	1	0	0	0	0	0	0	0	0	0	0	1	0	1	0	1	1	1	0	0	445	0	0	500	0	0	0	10	2.6	1	1	74	0	0	0	0	0	165	600	305	0	1	0
600	1	55	21.4375	10	1	0	1	0	0	0	0	0	0	0	0	0	0	2	0	1	0	1	0	0	0	0	133	0	0	0	0	0	0	10	4.2	1	1	55	0	0	0	0	0	183.9	0	0	1	0	0
601	1	64	25.7175	12	1	0	1	0	0	0	0	0	0	0	0	0	0	1	0	1	0	1	1	0	1	0	75	0	0	0	0	0	0	12	3.3	1	1	64	0	0	0	0	0	169.4	200	100	0	1	0
602	2	87	20.3134	13	1	1	0	0	0	0	0	0	0	0	0	0	0	1	0	1	0	1	1	0	0	0	24	0	0	0	0	0	0	13	4.1	1	1	87	0	0	0	0	0	146	0	0	0	0	0
603	1	76	21.79	9	1	1	1	0	0	0	0	0	0	0	0	0	0	1	1	0	1	0	1	1	1	0	29	1	1	0	0	0	0	9	4.6	0	0	76	0	0	0	0	0	168	0	0	0	0	0
604	1	77	22.1222	12	2	0	0	1	0	0	0	0	0	0	0	0	0	3	1	0	0	1	1	1	0	0	175	1	0	0	0	0	0	12	4	0	1	77	0	0	0	0	0	164	150	250	0	1	0
605	1	91	22.9833	11	1	1	0	0	0	0	0	0	0	0	0	0	0	1	1	0	0	1	1	1	0	0	31	1	0	0	0	0	0	11	3	0	1	91	0	0	0	0	0	168.3	0	0	0	0	0
606	2	89	25.3796	11	2	0	0	1	0	1	0	0	0	0	0	0	0	2	0	1	1	0	1	1	0	0	45	0	1	0	0	0	0	11	4.5	1	0	89	0	0	0	0	0	153.5	0	0	0	1	0
607	1	61	18.4501	8	2	0	0	1	0	0	0	0	0	0	0	0	0	3	0	1	0	1	0	0	0	0	52	0	0	0	0	0	0	8	3	1	1	61	0	0	0	0	0	162.3	0	0	0	1	0
608	1	81	23.6965	10	2	0	0	1	0	0	0	0	0	0	0	0	0	3	0	1	0	1	1	1	0	1	150	0	0	500	0	0	0	10	4.1	1	1	81	0	0	0	0	1	161.1	300	250	0	0	0
609	2	83	23.2444	14	2	0	0	1	0	0	0	0	0	0	0	0	0	4	0	1	0	1	0	1	0	0	23	0	0	0	0	0	0	14	2.8	1	1	83	0	0	0	0	0	150	0	70	0	0	0
610	1	76	23.8237	14	2	0	0	1	0	0	0	0	0	0	0	0	0	1	1	0	0	1	0	0	0	0	115	1	0	0	0	0	0	14	4	0	1	76	0	0	0	0	0	167.7	0	0	1	0	0
611	1	67	24.4646	10	1	0	1	0	0	0	0	0	0	0	0	0	1	1	0	0	0	1	1	0	0	0	140	0	0	300	1	2	1	10	3.2	0	1	67	0	0	0	0	0	163	150	250	0	0	1
612	2	76	20.3122	10	2	0	0	1	0	0	0	0	0	0	0	0	1	2	1	0	0	1	0	0	0	0	110	1	0	500	1	3	1	10	4.2	0	1	76	0	0	0	0	0	155	1000	550	0	1	0
613	1	81	23.724	10	2	0	0	1	1	0	0	0	0	0	0	0	0	4	0	1	1	0	1	0	0	0	37	0	1	0	0	0	0	10	2.2	1	0	81	0	0	0	0	0	157.7	0	0	0	0	0
614	2	71	25.7371	9	1	1	1	0	0	0	0	0	0	0	0	0	0	1	1	0	1	0	0	1	1	0	35	1	1	0	0	0	0	9	3.6	0	0	71	0	0	0	1	0	149.6	0	0	0	0	0
615	1	68	23.8066	13	2	0	0	1	0	1	0	0	0	0	0	0	0	4	1	0	0	1	1	1	0	0	85	1	0	0	0	0	0	13	3.7	0	1	68	0	0	0	0	0	160.4	0	0	0	1	0
616	1	76	17.239	12	2	0	0	1	0	0	0	0	0	0	0	0	1	4	0	0	0	0	1	1	0	0	380	0	0	1200	1	7.5	1	12	4.2	0	0	76	0	0	0	0	0	172	1500	1340	0	0	0
617	1	71	12.699	8	1	1	0	0	0	0	0	0	0	0	0	0	1	1	0	1	0	1	1	1	0	0	165	0	0	300	1	3.5	1	8	4.1	1	1	71	0	0	0	0	0	170	100	0	1	0	0
618	2	73	23.4651	14	1	0	1	0	0	0	0	0	0	0	0	0	0	1	0	1	0	1	0	0	0	0	200	0	0	500	0	0	0	14	3.9	1	1	73	0	0	0	0	0	151.7	300	150	0	0	0
619	1	71	22.4372	14	2	0	0	1	0	0	0	0	0	0	0	0	0	2	0	1	0	1	0	0	0	0	175	0	0	0	0	0	0	14	4.2	1	1	71	0	0	0	0	0	163.8	0	70	0	1	0
620	1	73	24.4352	10	1	1	0	0	0	0	0	0	0	0	0	0	0	1	0	1	0	1	1	1	0	0	90	0	0	0	0	0	0	10	4	1	1	73	0	0	0	0	0	158	0	0	0	0	0
621	1	80	21.5065	14	2	0	0	1	1	0	0	0	0	0	0	0	0	4	1	0	0	1	0	0	0	0	110	1	0	0	0	0	0	14	4	0	1	80	0	0	0	0	0	168	0	150	0	0	0
622	1	66	26.233	10	1	1	0	0	0	0	0	0	0	0	0	0	0	1	0	1	0	1	0	1	1	0	37	0	0	0	0	0	0	10	3.9	1	1	66	0	0	0	1	0	167.5	0	0	0	0	1
623	1	60	25.1428	16	1	0	1	0	0	0	0	0	0	0	0	0	0	1	0	1	0	1	0	0	0	0	40	0	0	0	0	0	0	16	4.2	1	1	60	0	0	0	0	0	165.6	30	0	0	1	0
624	2	73	27.3822	13	2	0	0	1	0	0	1	0	0	0	0	0	0	2	1	0	1	0	0	0	0	0	60	1	1	0	0	0	0	13	4.3	0	0	73	0	0	0	0	0	149.5	0	0	1	0	0
625	2	67	23.603	14	1	1	0	0	0	0	0	0	0	0	0	0	0	1	0	0	0	1	1	1	0	0	130	0	0	0	0	0	0	14	4.6	0	1	67	0	0	0	0	0	148	0	0	1	0	0
626	1	82	23.4277	12	1	1	0	0	0	0	0	0	0	0	0	0	0	1	0	1	1	0	0	0	0	0	40	0	1	0	0	0	0	12	4.1	1	0	82	0	0	0	0	0	159.9	0	30	0	1	0
627	2	75	31.4318	12	1	1	0	0	0	0	0	0	0	0	0	0	0	1	0	0	0	1	1	0	0	0	55	0	0	0	0	0	0	12	4.2	0	1	75	0	0	0	0	0	146	0	0	0	0	0
628	1	88	19.1571	17	1	0	1	0	0	0	0	0	0	0	0	0	0	1	0	0	0	0	0	0	0	0	115	0	0	0	0	0	0	17	4.1	0	0	88	0	0	0	0	0	162.2	10	0	0	0	0
629	1	70	18.4529	14	2	0	0	1	0	0	0	0	0	0	0	0	0	3	0	1	0	1	0	0	0	0	180	0	0	1000	1	2	1	14	4.2	1	1	70	0	0	0	0	0	172.8	1500	310	0	1	0
630	1	71	20.7541	13	2	0	0	1	0	0	0	0	0	0	0	0	0	4	1	0	0	1	0	0	0	0	433	1	0	500	1	2	1	13	4	0	1	71	0	0	0	0	0	170.1	1100	410	0	0	0
631	1	67	21.8133	11	1	1	0	0	0	0	0	0	0	0	0	0	0	1	1	0	1	0	1	1	1	0	32	1	1	0	0	0	0	11	3.7	0	0	67	0	0	0	1	0	167.5	0	0	1	0	0
632	1	64	22.3569	14	2	0	0	1	0	1	0	0	0	0	0	0	0	2	1	0	1	0	0	0	0	0	35	1	1	0	0	0	0	14	4.3	0	0	64	0	0	0	0	0	163	0	0	0	0	0
633	1	67	19.808	14	1	0	1	0	0	0	0	0	0	0	0	0	0	1	0	0	0	1	0	0	0	0	190	0	0	500	0	0	0	14	4.8	0	1	67	0	0	0	0	0	172	600	850	0	1	0
634	2	80	29.0426	10	2	0	0	1	0	1	1	0	0	0	0	0	0	1	0	0	0	0	1	1	0	0	156	0	0	0	0	0	0	10	4.3	0	0	80	0	0	0	0	0	152	0	0	0	0	0
635	1	87	23.9096	12	1	1	0	0	0	0	0	0	0	0	0	0	0	1	0	1	0	1	1	1	0	0	42	0	0	0	0	0	0	12	4.1	1	1	87	0	0	0	0	0	164.5	0	0	0	1	0
636	1	74	18.9819	13	1	0	1	0	0	0	0	0	0	0	0	0	0	1	0	0	0	1	1	1	0	0	220	0	0	0	0	0	0	13	4.5	0	1	74	0	0	1	0	0	168.9	300	200	0	1	0
637	2	82	17.2462	11	1	1	0	0	0	0	0	0	0	0	0	0	0	1	0	1	0	1	1	0	0	0	20	0	0	0	0	0	0	11	4.4	1	1	82	0	0	0	0	0	159	0	0	0	0	0
638	1	59	26.6304	14	2	0	0	1	0	0	0	0	0	0	0	0	0	2	0	1	0	1	0	0	0	0	48	0	0	0	0	0	0	14	4.3	1	1	59	0	0	0	0	0	164.2	50	0	0	0	1
639	1	75	24.5866	13	1	1	0	0	0	0	0	0	0	0	0	0	0	1	0	0	0	1	1	1	0	0	135	0	0	0	0	0	0	13	4.2	0	1	75	0	0	0	0	0	175.7	0	110	0	1	0
640	2	52	26.716	10	2	0	0	1	0	0	0	0	0	0	0	0	0	3	0	1	0	1	1	0	0	0	20	0	0	0	0	0	0	10	3.7	1	1	52	0	0	0	0	0	155.5	0	0	0	0	0
641	2	78	19.8457	9	2	0	0	1	0	0	1	0	0	0	0	0	0	3	1	0	1	0	1	1	1	0	30	1	1	0	0	0	0	9	3.6	0	0	78	0	0	0	1	0	153.4	0	0	0	1	0
642	2	75	24.463	14	1	0	1	0	0	0	0	0	0	0	0	0	0	1	0	0	0	1	1	0	0	0	95	0	0	400	0	0	0	14	4.4	0	1	75	0	0	0	0	0	155.3	200	300	0	0	1
643	1	74	24.0893	15	2	0	0	1	0	0	0	0	0	0	0	0	0	2	0	0	0	0	0	1	0	0	97	0	0	0	0	0	0	15	3.9	0	0	74	0	0	0	0	0	156.5	200	140	0	1	0
644	1	70	20.7185	13	2	0	0	1	0	1	1	0	0	0	0	0	1	3	0	0	0	1	1	0	0	0	398	0	0	1000	1	2.5	1	13	3.8	0	1	70	0	0	0	0	0	170.6	1300	2850	0	0	0
645	1	74	24.3496	12	1	0	1	0	0	0	0	0	0	0	0	0	0	1	1	0	0	1	1	1	0	0	245	1	0	0	0	0	0	12	3.6	0	1	74	0	0	0	0	0	155	40	710	0	0	0
646	2	88	23.4	11	2	0	0	1	0	0	1	0	0	0	0	0	0	4	0	1	0	1	0	0	0	0	120	0	0	600	1	1	1	11	3.2	1	1	88	0	0	0	0	0		100	100	0	0	0
647	1	72	23.4221	7	2	0	0	1	0	0	0	0	0	0	0	0	0	2	1	0	0	1	0	1	1	0	133	1	0	0	0	0	0	7	3	0	1	72	0	0	0	1	0	173	0	0	1	0	0
648	1	77	22.806	10	2	0	0	1	0	0	0	0	0	0	0	0	0	2	0	0	0	1	1	0	1	0	156	0	0	0	0	0	0	10	4.4	0	1	77	0	0	1	0	0	151	300	75	0	1	0
649	1	87	21.5434	15	2	0	0	1	0	0	0	0	0	0	0	0	0	3	1	0	0	0	1	0	0	0	195	1	0	0	0	0	0	15	4.5	0	0	87	0	0	0	0	0	173.7	700	460	0	1	0
650	1	75	21.7555	16	2	0	0	1	0	0	0	0	0	0	0	0	0	1	1	0	0	1	1	1	0	0	255	1	0	0	0	0	0	16	4.4	0	1	75	0	0	0	0	0	159	250	0	0	0	0
651	2	77	31.2055	13	1	0	1	0	0	0	0	0	0	0	0	0	1	4	0	0	0	1	1	0	0	0	478	0	0	1000	1	17	1	13	4.1	0	1	77	0	0	0	0	0	158.1	1300	1000	0	0	1
652	2	64	23.272	11	1	0	1	0	0	0	0	0	0	0	0	0	0	1	0	0	0	1	1	1	0	0	158	0	0	0	0	0	0	11	3.9	0	1	64	0	0	0	0	0	155.4	100	0	0	0	0
653	2	75	27.5615	12	2	0	0	1	1	0	0	0	0	0	0	0	0	2	0	1	0	1	1	0	0	0	265	0	0	0	1	2	1	12	4.6	1	1	75	0	0	0	0	0	146	250	200	0	0	0
654	2	59	30.8543	14	2	0	0	1	0	0	0	0	0	0	0	0	0	2	0	1	0	1	1	1	0	0	56	0	0	0	0	0	0	14	4.6	1	1	59	0	0	0	0	0	154.5	0	0	0	0	0
655	1	81	26.6622	14	2	0	0	1	0	0	0	0	0	0	0	0	0	3	0	0	0	1	1	0	0	0	60	0	0	0	0	0	0	14	4.3	0	1	81	0	0	0	0	0	168.5	0	0	0	0	0
656	1	90	30.2204	11	2	0	0	1	0	0	0	0	0	0	0	0	0	1	1	0	1	0	1	1	1	0	115	1	1	400	1	1	1	11	3.9	0	0	90	0	0	0	0	0	171.9	200	0	0	0	0
657	2	68	27.8401	9	1	0	1	0	0	0	0	0	0	0	0	0	0	4	1	0	0	1	1	1	0	0	80	1	0	0	0	0	0	9	4.1	0	1	68	0	0	0	0	0	158	0	0	0	1	0
658	1	59	29.6908	14	1	0	1	0	0	0	0	0	0	0	0	0	1	1	0	0	0	1	1	0	0	0	425	0	0	1500	1	10	1	14	4.9	0	1	59	0	0	0	0	0	167.8	3100	400	0	0	1
659	1	66	28.7852	16	1	1	0	0	0	0	0	0	0	0	0	0	0	1	0	1	0	1	1	1	0	0	85	0	0	0	0	0	0	16	4.3	1	1	66	0	0	0	0	0	174	0	0	0	0	0
660	2	70	23.2292	10	1	1	0	0	0	0	0	0	0	0	0	0	0	1	1	0	0	1	1	1	0	0	130	1	0	0	0	0	0	10	3.6	0	1	70	0	0	0	0	0	148.1	0	0	0	0	1
661	1	76	26.1038	11	1	0	1	0	0	0	0	0	0	0	0	0	0	4	0	1	0	1	1	0	0	0	240	0	0	0	0	0	0	11	4.1	1	1	76	0	0	0	0	0	167.4	400	550	0	1	0
662	2	68	21.083	11	2	0	0	1	0	0	0	0	0	0	0	0	0	2	0	0	0	0	1	0	1	0	130	0	0	0	0	0	0	11	4.2	0	0	68	0	0	0	1	0	159	300	0	0	0	1
663	1	80	21.3675	9	2	0	0	1	1	0	0	0	0	0	0	0	1	3	1	0	1	0	1	0	0	0	345	1	1	600	1	7	1	9	3.7	0	0	80	0	0	0	0	0	156	1200	250	1	0	0
664	1	72	25.4703	15	1	1	0	0	0	0	0	0	0	0	0	0	0	1	0	0	0	1	1	0	0	0	35	0	0	0	0	0	0	15	4.4	0	1	72	0	0	0	0	0	161.4	0	0	0	0	0
665	2	75	21.3736	14	1	1	0	0	0	0	0	0	0	0	0	0	0	1	1	0	0	1	1	0	0	0	220	1	0	1000	0	0	0	14	3.6	0	1	75	0	0	0	0	0	145.1	300	1680	0	0	0
666	2	73	15.6915	12	2	0	0	1	0	0	0	0	0	0	0	0	0	4	0	1	0	1	1	0	0	0	295	0	0	500	0	0	0	12	3.5	1	1	73	0	0	0	0	0	150.2	350	990	0	1	0
667	1	74	24.7984	15	2	0	0	1	1	0	0	0	0	0	1	1	0	4	1	0	0	1	0	1	0	0	260	1	0	900	0	0	0	15	4.7	0	1	74	0	0	0	0	0	160.9	900	1040	0	0	0
668	1	53	23.4144	12	2	0	0	1	0	0	0	0	0	0	0	0	0	1	0	0	0	0	1	1	1	0	280	0	0	0	0	0	0	12	4.3	0	0	53	0	0	0	1	0	168.4	200	950	0	1	0
669	1	58	27.3706	16	2	0	0	1	1	1	1	0	0	0	0	0	0	3	0	0	0	1	0	1	0	0	83	0	0	0	0	0	0	16	4.6	0	1	58	0	0	0	0	0	167.4	0	125	0	0	0
670	1	75	17.1967	13	1	1	0	0	0	0	0	0	0	0	0	0	0	4	0	1	0	1	1	0	0	1	235	0	0	1000	1	2	1	13	4.7	1	1	75	0	0	0	0	0	170.6	550	415	0	0	0
671	1	71	23.4596	13	2	0	0	1	0	0	0	0	0	0	0	0	0	2	0	1	0	1	1	1	1	0	145	0	0	0	0	0	0	13	4.4	1	1	71	0	0	0	0	0	169.5	700	0	0	0	0
672	2	80	26.6335	12	2	0	0	1	0	0	0	0	0	0	0	0	0	3	0	0	0	1	1	1	0	0	40	0	0	0	0	0	0	12	4.1	0	1	80	0	0	0	0	0	140.8	0	0	0	0	0
673	1	69	24.3828	16	2	0	0	1	0	1	0	0	0	0	0	0	0	3	0	0	0	0	1	1	0	0	64	0	0	0	0	0	0	16	4.3	0	0	69	0	0	0	0	0	168.1	0	0	0	0	0
674	2	84	24.3496	13	1	1	0	0	0	0	0	0	0	0	0	0	0	1	0	0	0	0	0	0	1	0	70	0	0	300	0	0	0	13	4.1	0	0	84	0	0	0	1	0	155	0	0	0	0	1
675	1	75	22.5592	11	2	0	0	1	0	0	0	0	0	0	0	0	0	3	0	1	0	1	1	0	0	0	316	0	0	500	0	0	0	11	4.2	1	1	75	0	0	0	0	0	156	300	1550	0	0	0
676	1	82	18.3764	16	2	0	0	1	0	0	0	0	0	0	0	0	0	1	0	1	0	1	0	0	0	0	236	0	0	500	0	0	0	16	3.4	1	1	82	0	0	0	0	0	167	500	615	0	1	0
677	1	51	24.4062	15	2	0	0	1	0	0	0	0	0	0	0	0	0	1	1	0	0	1	0	0	0	0	100	1	0	0	0	0	0	15	4.6	0	1	51	0	0	0	0	0	179	200	0	0	0	0
678	1	70	29.9433	15	2	0	0	1	0	0	0	0	0	0	0	0	0	1	0	1	0	1	1	0	0	0	133	0	0	0	0	0	0	15	4.2	1	1	70	0	0	0	0	0	172.5	0	0	0	0	0
679	1	67	24.3564	15	2	0	0	1	0	0	0	0	0	0	0	0	0	2	1	0	0	1	0	0	0	0	169	1	0	0	0	0	0	15	4	0	1	67	0	0	0	0	0	162.1	300	110	0	0	1
680	2	86	24.352	12	1	1	0	0	0	0	0	0	0	0	0	0	0	1	1	0	1	0	0	0	0	0	30	1	1	0	0	0	0	12	2.7	0	0	86	0	0	0	0	0	145	0	0	0	0	0
681	1	67	25.6756	16	2	0	0	1	0	0	0	0	0	0	0	0	0	4	0	1	0	1	1	0	0	0	131	0	0	500	0	0	0	16	4.6	1	1	67	0	0	0	0	0	161.9	300	300	0	0	1
682	1	79	27.1361	14	1	0	1	0	0	0	0	0	0	0	0	0	0	1	0	1	0	1	0	1	0	0	160	0	0	0	0	0	0	14	3.9	1	1	79	0	0	0	0	0	157.6	150	500	0	0	1
683	1	74	27.4004	11	1	0	1	0	0	0	0	0	0	0	0	0	0	1	0	0	0	1	0	1	0	0	130	0	0	500	1	1	1	11	4.5	0	1	74	0	0	0	0	0	163	800	150	0	0	0
684	2	81	26.2122	13	2	0	0	1	0	1	0	0	0	0	0	0	0	4	1	0	1	0	1	1	0	0	115	1	1	0	1	2.5	1	13	3.6	0	0	81	0	0	0	0	0	152.3	100	50	0	0	0
685	2	61	26.1427	13	2	0	0	1	0	0	0	0	0	0	0	0	0	4	0	1	0	1	1	0	0	0	45	0	0	0	0	0	0	13	4.2	1	1	61	0	0	0	0	0	154	0	50	0	0	1
686	1	79	19.7447	12	1	1	0	0	0	0	0	0	0	0	0	0	0	1	1	0	0	1	0	1	0	0	20	1	0	0	0	0	0	12	3.9	0	1	79	0	0	0	0	0	166.9	0	0	0	0	0
687	1	81	30.8541	16	2	0	0	1	0	0	0	0	0	0	0	0	0	2	0	1	0	1	1	0	0	0	20	0	0	0	0	0	0	16	4.2	1	1	81	0	0	0	0	0	173.1	0	0	0	1	0
688	2	69	25.2241	11	2	0	0	1	0	0	0	0	0	0	0	0	0	2	0	1	0	0	1	1	0	0	186	0	0	0	0	0	0	11	4.1	1	0	69	0	0	0	0	0	145.5	200	350	0	0	1
689	1	69	24.0554	9	2	0	0	1	0	0	0	0	0	0	0	0	0	4	1	0	1	0	1	1	1	0	30	1	1	0	0	0	0	9	2.3	0	0	69	0	0	0	0	0	171.8	50	0	1	0	0
690	1	78	28.0435	13	2	0	0	1	0	1	0	0	0	0	1	1	0	1	0	0	0	1	1	1	0	0	220	0	0	400	0	0	0	13	4.4	0	1	78	0	0	0	0	0	168	300	250	0	0	0
691	1	60	17.8924	10	1	1	0	0	0	0	0	0	0	0	0	0	0	1	1	0	0	1	0	0	0	0	54	1	0	0	0	0	0	10	3.8	0	1	60	0	0	0	0	0	167	0	0	0	0	0
692	2	77	31.7915	11	2	0	0	1	0	0	0	0	0	0	0	0	0	2	0	1	0	1	1	1	0	1	24	0	0	0	0	0	0	11	3.8	1	1	77	0	0	0	0	0	150.7	0	0	0	1	0
693	1	88	29.2659	11	2	0	0	1	0	0	0	0	0	0	0	0	0	4	1	0	0	1	1	1	0	0	45	1	0	0	0	0	0	11	2.9	0	1	88	0	0	0	0	0	168	0	150	1	0	0
694	1	70	24.2524	15	1	1	0	0	0	0	0	0	0	0	0	0	0	2	1	0	1	0	1	0	0	0	168	1	1	0	0	0	0	15	4	0	0	70	0	0	0	0	0	168	80	140	0	1	0
695	1	82	26.4308	15	2	0	0	1	0	0	0	0	0	0	0	0	0	4	1	0	0	1	1	0	0	0	35	1	0	0	0	0	0	15	4.4	0	1	82	0	0	0	0	0	155	0	0	0	0	0
696	1	80	21.1765	11	1	1	0	0	0	0	0	0	0	0	0	0	0	4	1	0	1	0	1	0	0	0	225	1	1	500	0	0	0	11	3.2	0	0	80	0	0	0	0	0	170	250	700	0	1	0
697	1	89	25.307	9	1	0	1	0	0	0	0	0	0	0	0	0	0	1	0	1	0	1	1	1	1	0	90	0	0	0	0	0	0	9	3	1	1	89	0	0	0	0	0	155	70	0	0	0	1
698	1	71	25.3466	14	2	0	0	1	0	0	0	0	0	0	0	0	0	3	0	1	0	1	1	0	0	0	135	0	0	500	0	0	0	14	4.2	1	1	71	0	0	0	0	0	176.6	200	90	0	0	0
699	1	67	18.0716	14	2	0	0	1	0	0	0	0	0	0	0	0	0	3	1	0	0	1	1	1	0	0	21	1	0	0	0	0	0	14	4.3	0	1	67	0	0	0	0	0	165	0	150	0	0	0
700	1	78	18.3827	12	2	0	0	1	0	1	1	0	0	0	0	0	0	3	0	0	0	0	0	0	0	0	255	0	0	950	1	2	1	12	4.2	0	0	78	0	0	0	0	0	172.5	1100	2760	1	0	0
701	2	69	12.82	12	1	1	1	0	0	0	0	0	0	0	0	0	0	1	0	1	1	0	0	0	0	0	105	0	1	0	0	0	0	12	4.4	1	0	69	0	0	0	0	0	155	200	40	0	0	0
702	2	77	26.181	13	1	0	1	0	0	0	0	0	0	0	0	0	0	1	0	0	0	1	1	0	0	0	188	0	0	500	0	0	0	13	4.4	0	1	77	0	0	0	0	0	151.7	400	950	0	0	1
703	1	73	20.7838	17	2	0	0	1	1	0	0	0	0	0	0	0	0	1	0	1	0	1	0	0	0	0	200	0	0	500	0	0	0	17	4.3	1	1	73	0	0	0	0	0	164	900	300	0	1	0
704	2	78	25.9841	11	2	0	0	1	0	0	0	0	0	0	0	0	0	2	0	0	0	0	1	0	0	0	80	0	0	0	0	0	0	11	4.2	0	0	78	0	0	0	0	0	152.4	40	0	0	1	0
705	1	77	23.3857	14	2	0	0	1	0	0	0	0	0	0	0	0	0	1	0	0	0	1	1	0	0	0	35	0	0	0	0	0	0	14	4.4	0	1	77	0	0	0	0	0	169.2	0	0	0	0	0
706	2	77	23.4	11	2	0	0	1	0	0	0	0	0	0	0	0	0	4	1	0	1	0	0	0	0	0	21	1	1	0	0	0	0	11	3.1	0	0	77	0	0	0	0	0		0	0	0	0	0
707	1	74	25.2183	13	2	0	0	1	0	0	0	0	0	0	0	0	0	1	1	0	0	1	1	0	0	0	250	1	0	500	0	0	0	13	4.2	0	1	74	0	0	0	0	0	167.2	600	0	0	1	0
708	2	82	25.6714	10	2	0	0	1	0	0	0	0	0	0	0	0	0	4	0	1	0	1	1	0	0	0	221	0	0	500	0	0	0	10	3.8	1	1	82	0	0	0	0	0	147.3	550	900	0	1	0
709	1	70	24.4418	15	2	0	0	1	0	0	0	0	0	0	0	0	0	4	1	0	1	0	0	0	0	0	35	1	1	0	0	0	0	15	4.5	0	0	70	0	0	0	0	0	174	0	0	0	0	0
710	1	73	26.9238	16	1	1	0	0	0	0	0	0	0	0	0	0	0	1	0	0	0	1	1	1	0	0	55	0	0	0	0	0	0	16	4.3	0	1	73	0	0	0	0	0	165	0	0	0	0	0
711	2	67	22.6948	13	1	1	0	0	0	0	0	0	0	0	0	0	0	1	1	0	1	0	1	1	0	0	138	1	1	0	0	0	0	13	4.3	0	0	67	0	0	0	0	0	162.8	400	270	0	0	0
712	1	71	26.7361	13	1	0	1	0	0	0	0	0	0	0	0	0	0	1	1	0	0	1	1	0	0	0	240	1	0	0	0	0	0	13	3.9	0	1	71	0	0	0	0	0	168.6	200	700	0	0	0
713	1	81	23.7388	15	2	0	0	1	0	0	0	0	0	0	0	0	0	2	0	1	1	0	0	0	0	0	105	0	1	0	0	0	0	15	4.4	1	0	81	0	0	0	0	0	162	600	35	0	0	0
714	1	76	22.4322	15	2	0	0	1	0	0	0	0	0	0	0	0	0	3	0	0	0	0	1	0	0	0	115	0	0	0	0	0	0	15	4.5	0	0	76	0	0	0	0	0	163	100	0	0	0	0
715	2	75	27.18	10	1	1	0	0	0	0	0	0	0	0	0	0	0	1	1	0	1	0	1	1	0	0	36	1	1	0	0	0	0	10	4.3	0	0	75	0	0	0	0	0	155	0	0	0	0	0
716	1	74	25.3148	15	1	1	0	0	0	0	0	0	0	0	0	0	0	2	0	0	1	0	1	0	0	0	45	0	1	0	0	0	0	15	4.1	0	0	74	0	0	0	0	0	161.1	0	0	0	0	0
717	1	79	21.4533	11	2	0	0	1	0	0	0	0	0	0	0	0	0	2	1	0	1	0	0	0	0	0	133	1	1	0	0	0	0	11	3.8	0	0	79	0	0	0	0	0	170	0	0	0	0	0
718	1	72	24.9166	14	2	0	0	1	0	1	0	0	0	0	0	0	0	1	1	0	0	1	1	0	0	0	45	1	0	0	0	0	0	14	4.4	0	1	72	0	0	0	0	0	167	0	0	0	0	0
719	1	93	23.5078	13	1	1	0	0	0	0	0	0	0	0	0	0	0	1	1	0	1	0	1	0	0	0	22	1	1	0	0	0	0	13	4	0	0	93	0	0	0	0	0	165	0	0	0	0	0
720	2	93	20.4082	10	1	0	1	0	0	0	0	0	0	0	0	0	0	1	1	0	0	1	1	1	0	0	200	1	0	0	0	0	0	10	3.2	0	1	93	0	0	0	0	0	154	400	600	1	0	0
721	1	63	23.4423	16	1	0	1	0	0	0	0	0	0	0	0	0	0	1	0	1	0	1	1	0	0	0	155	0	0	0	0	0	0	16	5	1	1	63	0	0	0	0	0	166.9	400	215	0	1	0
722	1	73	20.157	13	2	0	0	1	0	0	0	0	0	0	0	0	0	3	1	0	1	0	1	1	1	0	207	1	1	0	1	1	1	13	4.1	0	0	73	0	0	0	0	0	162	400	100	1	0	0
723	2	61	15.2219	12	1	0	1	0	0	0	0	0	0	0	0	0	0	1	1	0	0	1	1	1	1	0	100	1	0	0	0	0	0	12	2.8	0	1	61	0	0	0	1	0	158	0	0	1	0	0
724	1	73	22.1483	12	2	0	0	1	0	0	0	0	0	0	0	0	0	3	0	1	0	1	1	1	0	0	190	0	0	0	0	0	0	12	4	1	1	73	0	0	0	0	0	166.5	100	0	0	0	0
725	2	73	22.704	14	1	0	1	0	0	0	0	0	0	0	0	0	0	1	0	1	0	0	0	1	0	0	82	0	0	0	0	0	0	14	4	1	0	73	0	0	0	0	0	158.1	200	450	0	0	1
726	2	75	27.946	14	2	0	0	1	0	1	0	0	0	0	0	0	0	1	0	0	0	0	1	0	0	0	55	0	0	0	0	0	0	14	4.2	0	0	75	0	0	0	0	0	147.5	0	0	0	1	0
727	1	72	21.4525	10	2	0	0	1	0	0	0	0	0	0	0	0	0	4	0	1	0	1	0	1	0	0	85	0	0	200	0	0	0	10	3	1	1	72	0	0	0	0	0	162	900	0	0	0	0
728	1	78	27.9967	15	1	0	1	0	0	0	0	0	0	0	0	0	0	1	1	0	1	0	1	0	0	0	20	1	1	0	0	0	0	15	4.6	0	0	78	0	0	0	0	0	164	0	0	0	0	0
729	1	40	32.4962	17	1	0	1	0	0	0	0	0	0	0	0	0	0	1	1	0	1	0	1	0	0	0	50	1	1	0	0	0	0	17	4.4	0	0	40	0	0	0	0	0	170.8	0	0	0	0	1
730	1	64	17.293	15	1	1	0	0	0	0	0	0	0	0	0	0	0	1	0	0	0	1	1	0	0	0	68	0	0	0	0	0	0	15	4.1	0	1	64	0	0	0	0	0	171.9	0	110	0	0	0
731	1	58	23.2699	16	1	0	1	0	0	0	0	0	0	0	0	0	0	1	0	0	0	1	1	1	0	0	160	0	0	0	0	0	0	16	4.5	0	1	58	0	0	0	0	0	162.9	0	0	0	0	0
732	2	71	20.8048	9	2	0	0	1	0	1	1	0	0	0	0	0	0	1	0	0	0	0	1	1	0	0	135	0	0	500	0	0	0	9	3.6	0	0	71	0	0	0	0	0	162	500	280	0	0	1
733	2	48	23.697	11	2	0	0	1	0	0	0	0	0	0	0	0	0	3	0	1	0	1	1	0	0	0	170	0	0	500	0	0	0	11	4.5	1	1	48	0	0	0	0	0	155.5	0	200	0	1	0
734	2	82	22.7713	11	1	1	0	0	0	0	0	0	0	0	0	0	0	1	0	1	1	0	1	1	1	0	80	0	1	0	0	0	0	11	2.9	1	0	82	0	0	0	0	0	142.9	300	0	0	1	0
735	2	82	22.7612	12	1	1	0	0	0	0	0	0	0	0	0	0	0	1	0	1	0	0	1	1	0	0	125	0	0	0	0	0	0	12	4.4	1	0	82	0	0	0	0	0	149.1	0	0	0	0	1
736	2	73	22.5426	12	2	0	0	1	1	0	0	0	0	0	0	0	0	3	0	1	0	1	1	0	0	0	40	0	0	0	0	0	0	12	4.6	1	1	73	0	0	0	0	0	144.7	0	0	0	0	1
737	1	74	22.814	13	1	0	1	0	0	0	0	0	0	0	0	0	0	1	0	0	0	1	1	0	0	0	133	0	0	0	0	0	0	13	4.4	0	1	74	0	0	0	0	0	160.2	0	0	0	0	0
738	1	66	21.6819	8	2	0	0	1	0	0	0	0	0	0	0	0	1	2	1	0	0	1	1	0	1	0	380	1	0	0	1	5	1	8	3.2	0	0	66	0	0	0	1	0	171	1700	0	1	0	0
739	1	73	23.3492	11	2	0	0	1	0	0	0	0	0	0	0	0	0	1	0	1	0	1	1	0	1	1	255	0	0	0	0	0	0	11	4.1	1	1	73	0	0	0	1	0	161.5	500	60	0	1	0
740	1	86	24.1609	14	2	0	0	1	0	0	0	0	0	0	0	0	0	1	0	0	0	1	1	0	0	0	95	0	0	0	0	0	0	14	4.4	0	1	86	0	0	0	0	0	154	0	0	0	0	0
741	2	84	29.5663	15	2	0	0	1	0	0	0	0	0	0	0	0	0	2	0	0	0	1	1	0	0	0	53	0	0	0	0	0	0	15	4.1	0	1	84	0	0	0	0	0	152.1	0	0	0	0	0
742	1	77	25.0269	17	1	1	0	0	0	0	0	0	0	0	0	0	0	1	0	1	0	1	1	0	0	0	92	0	0	0	0	0	0	17	4.3	1	1	77	0	0	0	0	0	167.6	0	0	0	1	0
743	2	79	23.7243	14	1	0	1	0	0	0	0	0	0	0	0	0	0	1	0	1	0	1	1	0	0	0	45	0	0	0	0	0	0	14	4.6	1	1	79	0	0	0	0	0	144.3	100	100	0	0	1
744	1	66	21.9249	16	1	0	1	0	0	0	0	0	0	0	0	0	0	1	0	0	0	1	1	0	0	0	175	0	0	500	0	0	0	16	4.7	0	1	66	0	0	0	0	0	166.8	400	0	0	1	0
745	1	63	24.1327	11	2	0	0	1	0	0	0	0	0	0	0	0	1	1	0	1	0	1	1	1	0	0	310	0	0	500	1	3	1	11	3.9	1	1	63	0	0	0	0	0	165.5	850	3000	0	0	0
746	1	66	25.7583	15	2	0	0	1	0	0	0	0	0	0	0	0	0	2	0	0	0	1	0	0	0	0	60	0	0	0	0	0	0	15	4.6	0	1	66	0	0	0	0	0	162	0	0	0	0	0
747	2	65	24.8889	13	2	0	0	1	0	0	0	0	0	0	0	0	0	1	1	0	1	0	1	0	0	0	50	1	1	0	0	0	0	13	4.4	0	0	65	0	0	0	0	0	150	0	0	0	0	0
748	1	87	26.821	11	1	1	0	0	0	0	0	0	0	0	0	0	0	1	0	1	0	1	1	0	0	0	30	0	0	0	0	0	0	11	3.5	1	1	87	0	0	0	0	0	160.8	0	0	0	1	0
749	1	76	21.1241	14	1	0	1	0	0	0	0	0	0	0	0	0	0	1	0	1	1	0	1	1	0	0	95	0	1	0	0	0	0	14	4.2	1	0	76	0	0	0	0	0	166.2	600	0	0	0	0
750	1	75	26.8871	15	1	1	0	0	0	0	0	0	0	0	0	0	0	1	0	1	0	1	1	1	0	1	35	0	0	0	0	0	0	15	4.5	1	1	75	0	0	0	0	0	165	0	0	0	0	0
751	2	85	23.3222	13	2	0	0	1	0	0	0	0	0	0	0	0	0	1	0	1	0	1	1	0	0	0	20	0	0	0	0	0	0	13	4	1	1	85	0	0	0	0	0	148.6	0	0	0	1	0
752	1	82	22.1017	11	2	0	0	1	0	0	0	0	0	0	0	0	0	3	0	0	0	1	0	0	0	0	80	0	0	0	0	0	0	11	3	0	1	82	0	0	0	0	0	162.9	200	250	0	1	0
753	2	51	19.8422	12	2	0	0	1	1	0	0	0	0	0	0	0	0	1	0	1	0	1	1	0	0	0	105	0	0	0	0	0	0	12	3.9	1	1	51	0	0	0	0	0	158.9	100	450	0	0	0
754	1	62	29.3275	17	1	0	1	0	0	0	0	0	0	0	0	0	0	1	0	1	0	1	1	0	0	0	25	0	0	0	0	0	0	17	4	1	1	62	0	0	0	0	0	166.6	0	0	0	0	0
755	1	68	25.297	13	1	0	1	0	0	0	0	0	0	0	0	0	0	3	0	1	0	1	1	0	0	0	145	0	0	0	0	0	0	13	4.6	1	1	68	0	0	0	0	0	162.5	30	0	0	0	0
756	2	74	28.1092	12	1	0	1	0	0	0	0	0	0	0	0	0	0	1	0	1	0	1	1	1	0	0	115	0	0	0	0	0	0	12	4.3	1	1	74	0	0	0	0	0	152.3	200	200	0	0	1
757	1	74	22.7395	14	2	0	0	1	0	0	0	0	0	0	0	0	0	1	0	1	0	1	1	0	0	0	85	0	0	0	0	0	0	14	4.5	1	1	74	0	0	0	0	0	169.2	400	0	0	0	1
758	1	74	25.3505	15	2	0	0	1	0	0	0	0	0	0	0	0	0	2	1	0	0	1	0	0	0	0	25	1	0	0	0	0	0	15	4.4	0	1	74	0	0	0	0	0	167	0	0	0	1	0
759	1	69	28.0469	14	2	0	0	1	0	0	0	0	0	0	0	0	1	1	0	1	0	1	0	0	0	0	355	0	0	2000	1	11	1	14	4.5	1	1	69	0	0	0	0	0	160	4700	870	0	0	1
760	1	74	19.7232	12	1	1	0	0	0	0	0	0	0	0	0	0	0	1	0	0	0	0	0	0	0	0	23	0	0	0	0	0	0	12	3.6	0	0	74	0	0	0	0	0	170	0	0	0	1	0
761	1	83	23.1479	12	1	1	0	0	0	0	0	0	0	0	0	0	0	1	1	0	0	1	1	0	0	0	25	1	0	0	0	0	0	12	3.4	0	1	83	0	0	0	0	0	168.6	0	0	0	1	0
762	2	75	24.3717	14	2	0	0	1	0	0	0	0	0	0	0	0	0	1	0	0	0	1	1	0	0	0	58	0	0	0	0	0	0	14	4.5	0	1	75	0	0	0	0	0	154	0	0	0	0	1
763	1	61	27.7739	17	2	0	0	1	0	1	1	0	0	0	0	0	0	1	1	0	0	1	1	1	0	0	50	1	0	0	0	0	0	17	3.9	0	1	61	0	0	0	0	0	151.8	0	0	0	0	0
764	2	87	18.848	11	2	0	0	1	0	0	0	0	0	0	0	0	0	1	1	0	0	1	1	1	0	0	50	1	0	0	0	0	0	11	4	0	1	87	0	0	0	0	0	154	50	100	0	1	0
765	1	80	24.7706	14	1	0	1	0	0	0	0	0	0	0	0	0	0	1	0	1	1	0	0	0	0	0	75	0	1	0	0	0	0	14	4.3	1	0	80	0	0	0	0	0	166.9	10	0	0	0	0
766	2	58	21.1135	14	2	0	0	1	0	0	0	0	0	0	0	0	0	2	0	0	0	0	1	0	0	0	90	0	0	0	0	0	0	14	4.5	0	0	58	0	0	0	0	0	149.2	0	0	0	0	0
767	1	77	22.4549	14	2	0	0	1	1	0	0	0	0	0	0	0	0	1	0	0	0	0	0	0	0	0	100	0	0	0	0	0	0	14	4.3	0	0	77	0	0	0	0	0	167.5	100	150	0	1	0
768	1	69	26.4706	14	1	1	0	0	0	0	0	0	0	0	0	0	0	1	0	1	0	1	1	1	0	0	215	0	0	500	0	0	0	14	4.4	1	1	69	0	0	0	0	0	170	400	0	0	1	0
769	2	92	25.8226	11	1	0	1	0	0	0	0	0	0	0	0	0	0	1	1	0	0	1	0	1	0	0	63	1	0	0	0	0	0	11	3.8	0	1	92	0	0	0	0	0	147	0	0	0	0	0
770	1	78	23.0997	12	1	0	1	0	0	0	0	0	0	0	0	0	0	1	0	1	0	1	1	0	0	0	130	0	0	0	0	0	0	12	4.1	1	1	78	0	0	0	0	0	161.3	100	100	0	1	0
771	2	42	26.4302	12	2	0	0	1	0	0	0	0	0	0	0	0	0	1	1	0	0	1	0	0	0	0	220	1	0	500	0	0	0	12	3.8	0	1	42	0	0	0	0	0	160.4	600	410	1	0	0
772	1	68	26.7027	15	1	1	0	0	0	0	0	0	0	0	0	0	0	1	0	0	0	0	0	1	0	0	110	0	0	0	0	0	0	15	4.4	0	0	68	0	0	0	0	0	178.1	0	0	0	0	0
773	1	77	24.4631	14	2	0	0	1	0	1	0	0	0	0	0	0	0	1	0	0	0	1	1	0	0	0	115	0	0	0	0	0	0	14	4.2	0	1	77	0	0	1	0	0	171.2	0	0	0	0	0
774	2	74	18.5117	13	2	0	0	1	0	0	0	0	0	0	0	0	0	2	0	1	0	1	0	1	0	0	133	0	0	0	0	0	0	13	4.5	1	1	74	0	0	0	0	0	156	0	0	0	0	0
775	2	75	20.6131	12	1	0	1	0	0	0	0	0	0	0	0	0	0	1	0	1	0	1	1	0	0	0	55	0	0	0	0	0	0	12	4.3	1	1	75	0	0	0	0	0	158.6	100	0	0	1	0
776	2	78	24.7353	12	1	0	1	0	0	0	0	0	0	0	0	0	0	1	0	0	0	1	1	0	0	0	30	0	0	0	0	0	0	12	4	0	1	78	0	0	0	0	0	148.3	30	0	0	0	1
777	1	67	18.5399	20	2	0	0	1	0	0	0	0	0	0	0	0	0	1	0	0	0	0	0	0	0	0	140	0	0	1000	0	0	0	20	3.7	0	0	67	0	0	0	0	0	153	200	350	0	0	1
778	1	74	21.1348	14	2	0	0	1	0	0	1	0	0	0	0	0	0	1	0	1	1	0	1	1	0	0	30	0	1	0	0	0	0	14	4.8	1	0	74	0	0	0	0	0	159.4	30	0	0	0	0
779	1	77	22.4426	10	1	1	1	0	0	0	0	0	0	0	0	0	0	1	0	1	0	1	1	0	1	0	80	0	0	0	0	0	0	10	3.7	1	1	77	0	0	0	1	0	165	0	0	0	1	0
780	2	71	26.5397	13	2	0	0	1	0	0	0	0	0	0	0	0	0	1	1	0	0	1	1	1	0	0	75	1	0	0	0	0	0	13	4.4	0	1	71	0	0	0	0	0	149.1	50	0	0	0	0
781	1	66	18.3155	13	2	0	0	1	0	1	1	0	0	0	0	0	0	1	1	0	0	1	0	0	0	0	103	1	0	0	0	0	0	13	4.5	0	1	66	0	0	0	0	0	172.5	20	90	0	1	0
782	1	77	23.7769	15	2	0	0	1	1	0	0	0	0	0	0	0	0	1	0	0	0	1	0	1	0	0	54	0	0	0	0	0	0	15	4.2	0	1	77	0	0	0	0	0	162	0	0	0	0	0
783	2	56	19.7169	13	2	0	0	1	0	0	0	0	0	0	0	0	0	1	1	0	0	1	0	0	1	0	210	1	0	0	0	0	0	13		0	1	56	0	0	0	1	0	163.1	200	900	0	1	0
784	2	73	24.6531	13	2	0	0	1	0	0	0	0	0	0	0	0	0	1	0	1	0	0	1	1	0	0	57	0	0	0	0	0	0	13	4.7	1	0	73	0	0	0	0	0	158.2	100	0	1	0	0
785	1	84	23.0518	14	1	0	1	0	0	0	0	0	0	0	0	0	0	1	0	1	0	1	0	0	0	0	25	0	0	0	0	0	0	14	4.3	1	1	84	0	0	0	0	0	164	0	0	0	1	0
786	2	81	29.7522	13	2	0	0	1	0	0	0	0	0	0	0	0	0	1	0	1	0	1	1	0	0	0	85	0	0	0	0	0	0	13	4.7	1	1	81	0	0	0	0	0	150.4	30	100	0	0	0
787	2	80	24.1177	12	1	1	0	0	0	0	0	0	0	0	0	0	0	1	0	0	0	0	1	1	0	0	133	0	0	0	0	0	0	12	4	0	0	80	0	0	0	0	0	147.4	0	0	0	0	0
788	1	60	19.0219	10	2	0	0	1	1	0	0	0	0	0	0	0	0	1	0	1	0	1	1	1	0	0	215	0	0	0	1	1	1	10	3.1	1	1	60	0	0	0	0	0	165.1	900	1300	0	0	1
789	2	76	21.1141	14	2	0	0	1	0	0	0	0	0	0	0	0	1	1	0	1	0	1	0	1	0	0	535	0	0	600	1	5	1	14	4.3	1	1	76	0	1	0	0	0	154.5	0	2845	0	0	0
790	1	77	27.998	15	2	0	0	1	0	0	0	1	0	0	0	0	0	1	0	0	0	1	1	0	0	0	180	0	0	0	0	0	0	15	4.4	0	1	77	0	0	0	0	0	170.3	0	0	1	0	0
791	1	67	21.7172	13	2	0	0	1	0	0	0	1	0	0	0	0	0	1	0	0	0	1	1	1	0	0	70	0	0	0	0	0	0	13	4.4	0	1	67	0	0	0	0	0	169.1	0	0	0	0	1
792	1	62	25.5121	12	1	0	1	0	0	0	0	0	0	0	0	0	0	1	1	0	0	1	1	1	0	0	205	1	0	1000	0	0	0	12	3.3	0	1	62	0	0	0	0	0	162.9	1600	600	0	1	0
793	2	76	22.4523	13	1	1	0	0	0	0	0	0	0	0	0	0	0	1	0	1	0	1	0	0	0	0	35	0	0	0	0	0	0	13	4.6	1	1	76	0	0	0	0	0	158	0	0	0	0	0
794	2	77	24.0346	11	1	0	1	0	0	0	0	0	0	0	0	0	0	1	0	1	0	1	1	1	0	0	60	0	0	0	0	0	0	11	4.1	1	1	77	0	0	0	0	0	158	50	0	0	0	1
795	1	74	22.1007	12	1	1	0	0	0	0	0	0	0	0	0	0	0	1	0	0	0	0	0	0	0	0	95	0	0	0	0	0	0	12	4.1	0	0	74	0	0	0	0	0	168.3	100	200	0	0	0
796	1	58	26.6488	14	1	1	0	0	0	0	0	0	0	0	0	0	0	1	0	0	1	0	0	0	0	0	80	0	1	0	0	0	0	14	3.1	0	0	58	0	0	0	0	0	163.8	0	0	0	0	0
797	1	71	23.0623	12	2	0	0	1	0	0	0	0	0	0	0	0	1	1	1	0	0	1	0	1	0	0	280	1	0	250	1	2	1	12	3.8	0	0	71	0	0	0	0	0	170	400	370	1	0	0
798	1	76	27.2396	13	1	1	0	0	0	0	0	0	0	0	0	0	0	1	0	0	0	1	1	0	0	0	20	0	0	0	0	0	0	13	4.5	0	1	76	0	0	0	0	0	178.2	0	0	0	0	0
799	1	57	25.0855	11	2	0	0	1	0	0	0	0	0	0	0	0	0	1	0	1	0	1	0	0	0	0	130	0	0	400	0	0	0	11	2.7	1	1	57	0	0	0	0	0	173.6	0	30	0	1	0
800	1	81	15.9131	12	1	1	0	0	0	0	0	0	0	0	0	0	0	1	1	0	1	0	1	0	0	0	50	1	1	0	0	0	0	12	3.4	0	0	81	0	0	0	0	0	164	0	0	0	0	0
801	1	63	20.8194	15	2	0	0	1	0	0	0	0	0	0	0	0	0	1	0	1	0	1	1	1	0	0	59	0	0	0	0	0	0	15	3.9	1	1	63	0	0	0	0	0	161.2	0	0	0	0	0
802	1	65	24.4646	14	2	0	0	1	1	0	0	0	0	0	0	0	0	1	0	0	0	1	1	0	0	0	49	0	0	0	0	0	0	14	4.6	0	1	65	0	0	0	0	0	163	50	0	0	0	0
803	1	73	25.7422	16	1	0	1	0	0	0	0	0	0	0	0	0	0	1	0	0	0	1	1	0	0	0	245	0	0	0	0	0	0	16	4.1	0	1	73	0	0	0	0	0	160	630	0	0	0	0
804	1	47	28.4775	11	2	0	0	1	0	0	0	0	0	0	0	0	0	1	0	1	0	0	1	1	0	0	31	0	0	0	0	0	0	11	3.8	1	0	47	0	0	0	1	0	170	0	0	0	0	1
805	1	76	28.4005	16	1	1	0	0	0	0	0	0	0	0	0	0	0	1	0	0	0	0	1	0	0	0	45	0	0	0	0	0	0	16	4.3	0	0	76	0	0	0	0	0	173	0	0	0	0	0
806	2	86	21.9261	13	1	1	0	0	0	0	0	0	0	0	0	0	0	1	0	0	0	1	1	1	0	0	50	0	0	0	0	0	0	13	3.9	0	1	86	0	0	1	0	0	154	0	0	0	0	0
807	1	68	29.0497	14	2	0	0	1	0	0	0	0	0	0	0	0	0	1	1	0	0	0	1	0	0	0	35	1	0	0	0	0	0	14	4.2	0	0	68	0	0	0	0	0	167.6	0	0	0	0	0
808	1	72	23.4429	14	1	0	1	0	0	0	0	0	0	0	0	0	0	1	0	1	0	1	0	1	0	0	95	0	0	0	0	0	0	14	4.4	1	1	72	0	0	0	0	0	170	50	0	0	0	0
809	1	67	22.2949	13	1	0	1	0	0	0	0	0	0	0	0	0	0	1	1	0	0	1	1	0	0	0	140	1	0	500	0	0	0	13	3.4	0	1	67	0	0	0	0	0	162.4	50	1600	0	1	0
810	2	79	24.1949	9	1	0	1	0	0	0	0	0	0	0	0	0	0	1	0	0	0	1	1	1	0	0	90	0	0	0	0	0	0	9	3.1	0	1	79	0	0	0	0	0	152	252	0	0	0	1
811	2	62	19.9749	13	2	0	0	1	1	0	0	0	0	0	0	0	0	1	0	1	0	1	0	1	0	1	55	0	0	0	0	0	0	13	4.8	1	1	62	0	0	0	0	0	152	0	0	0	0	0
812	2	73	26.0584	14	1	1	0	0	0	0	0	0	0	0	0	0	0	1	0	0	0	1	0	0	0	0	155	0	0	1000	0	0	0	14	4.8	0	1	73	0	0	0	0	0	153	500	0	0	0	1
813	1	72	29.9371	13	2	0	0	1	0	0	0	0	0	0	0	0	0	1	1	0	0	1	1	0	0	0	75	1	0	0	0	0	0	13	4.6	0	1	72	0	0	0	0	0	168.7	30	0	0	1	0
814	1	86	19.798	10	2	0	0	1	1	0	0	0	0	0	0	0	0	1	1	0	1	0	1	1	0	0	50	1	1	0	0	0	0	10	2.7	0	0	86	0	0	0	0	0	157	0	0	0	0	0
815	2	63	28.7148	15	1	0	1	0	0	0	0	0	0	0	0	0	0	1	0	1	0	1	1	1	0	0	55	0	0	0	0	0	0	15	4.7	1	1	63	0	0	0	0	0	154	30	200	0	0	0
816	1	80	24.9197	12	2	0	0	1	1	0	0	0	0	0	0	0	0	1	1	0	0	1	1	1	1	0	170	1	0	1000	0	0	0	12	4.4	0	1	80	0	0	0	0	0	166.4	40	0	0	0	0
817	1	79	24.083	15	2	0	0	1	1	0	0	0	0	0	0	0	0	1	0	1	0	1	1	1	0	0	50	0	0	150	0	0	0	15	4.3	1	1	79	0	0	0	0	0	170	0	0	0	0	0
818	1	78	21.3675	13	2	0	0	1	0	0	0	0	0	0	0	0	0	1	1	0	0	0	1	1	0	1	105	1	0	0	0	0	0	13	4.1	0	0	78	0	0	0	0	0	156	0	0	0	0	0
819	1	67	27.2443	16	1	1	0	0	0	0	0	0	0	0	0	0	0	1	0	1	0	1	1	1	0	0	160	0	0	0	0	0	0	16	4.6	1	1	67	0	0	0	0	0	170.5	0	0	0	0	0
820	1	77	22.5632	13	2	0	0	1	0	0	0	0	0	0	0	0	0	1	0	0	0	1	1	1	0	0	50	0	0	0	0	0	0	13	3.8	0	1	77	0	0	0	0	0	166.3	0	0	0	0	0
821	1	73	28.4641	15	1	0	1	0	0	0	0	0	0	0	0	0	0	1	0	1	0	1	1	0	0	0	55	0	0	0	0	0	0	15	4.3	1	1	73	0	0	0	0	0	168.9	100	0	0	1	0
822	2	93	21.2239	13	1	1	0	0	0	0	0	0	0	0	0	0	0	1	0	1	0	1	0	0	0	0	50	0	0	0	0	0	0	13	3.9	1	1	93	0	0	0	0	0	154.1	50	0	0	1	0
823	2	75	26.6608	13	1	0	1	0	0	0	0	0	0	0	0	0	0	1	0	1	0	1	1	0	0	0	233	0	0	500	1	1	1	13	4.3	1	1	75	0	0	0	0	0	157.1	400	2380	0	0	0
824	1	73	24.754	13	1	0	1	0	0	0	0	0	0	0	0	0	0	1	0	0	0	1	0	1	0	0	197	0	0	500	0	0	0	13	4.9	0	1	73	0	0	0	0	0	169	1000	380	0	0	0
825	1	69	23.6833	14	2	0	0	1	1	0	0	0	0	0	0	0	0	1	1	0	0	0	1	0	0	0	35	1	0	0	0	0	0	14	4.3	0	0	69	0	0	0	0	0	159.3	0	0	0	0	0
826	2	77	22.4918	12	1	0	1	0	0	0	0	0	0	0	0	0	0	1	0	0	0	1	1	1	0	0	250	0	0	0	0	0	0	12	4.3	0	1	77	0	0	0	0	0	148.8	200	590	0	1	0
827	2	80	23.5189	9	2	0	0	1	0	1	0	0	0	0	0	0	0	1	0	1	0	1	0	1	0	0	75	0	0	100	0	0	0	9	4	1	1	80	0	0	0	0	0	155.2	0	200	0	1	0
828	1	81	19.539	12	2	0	0	1	1	1	1	0	0	0	0	0	0	1	0	0	0	0	1	1	0	0	205	0	0	0	0	0	0	12	4.2	0	0	81	0	0	0	0	0	156	200	400	0	1	0
829	1	68	23.5184	16	1	0	1	0	0	0	0	0	0	0	0	0	0	1	0	0	0	1	0	1	0	0	209	0	0	0	0	0	0	16	4.5	0	1	68	0	0	0	0	0	174.3	350	200	0	1	0
830	1	79	17.7769	12	2	0	0	1	0	0	1	0	0	0	0	0	0	1	0	1	0	1	1	1	0	0	95	0	0	0	0	0	0	12	4	1	1	79	0	0	0	0	0	166.7	250	0	0	0	0
831	1	80	23.4858	12	1	1	0	0	0	0	0	0	0	0	0	0	0	1	0	1	0	1	0	1	0	0	75	0	0	0	0	0	0	12	4.1	1	1	80	0	0	0	0	0	160.5	0	0	0	0	0
832	1	74	24.9797	14	1	1	0	0	0	0	0	0	0	0	0	0	0	1	0	1	0	1	0	1	0	0	285	0	0	1200	0	0	0	14	4.3	1	1	74	0	1	0	0	0	167.4	0	1420	1	0	0
833	1	55	22.8564	12	2	0	0	1	0	0	0	0	0	0	0	0	0	1	0	0	0	1	1	0	0	0	280	0	0	500	0	0	0	12	4.5	0	1	55	0	0	0	0	0	164.5	1000	400	0	0	1
834	2	63	23.0391	10	2	0	0	1	0	1	0	0	0	0	0	0	0	1	0	0	0	1	1	1	0	0	35	0	0	0	0	0	0	10	3.3	0	1	63	0	0	0	0	0	166.8	0	0	0	0	1
835	2	64	15.8764	13	1	0	1	0	0	0	0	0	0	0	0	0	0	1	0	1	0	1	1	0	0	0	30	0	0	0	0	0	0	13	4.3	1	1	64	0	0	0	0	0	160.7	100	0	0	1	0
836	2	77	22.1329	12	2	0	0	1	0	0	0	0	0	0	0	0	0	1	0	1	0	1	1	1	0	0	105	0	0	500	0	0	0	12	4.3	1	1	77	0	0	0	0	0	151.5	400	100	0	1	0
837	2	73	26.5754	12	1	0	1	0	0	0	0	0	0	0	0	0	0	1	0	0	0	1	1	1	0	0	120	0	0	500	0	0	0	12	4.4	0	1	73	0	0	0	0	0	149	400	0	0	0	1
838	1	81	24.4536	15	2	0	0	1	0	1	0	0	0	0	0	0	1	1	1	0	0	1	1	0	1	0	585	1	0	2200	1	5	1	15	3.9	0	1	81	0	1	0	0	0	163.6	500	788	0	0	0
839	1	71	28.7304	16	2	0	0	1	0	1	0	0	0	0	0	0	0	1	1	0	0	1	1	1	0	0	255	1	0	1000	0	0	0	16	4.6	0	1	71	0	0	0	0	0	162	600	305	0	1	0
840	1	78	25.1125	11	1	0	1	0	0	0	0	0	0	0	0	0	0	1	0	1	0	1	1	1	0	0	75	0	0	0	0	0	0	11	4.3	1	1	78	0	0	0	0	0	166	600	0	0	0	0
841	2	57	34.0673	15	1	1	0	0	0	0	0	0	0	0	0	0	0	1	0	0	0	1	1	0	0	0	130	0	0	0	0	0	0	15	4.6	0	1	57	0	0	0	0	0	155.9	150	80	0	0	0
842	1	69	26.6086	10	1	0	1	0	0	0	0	0	0	0	0	0	0	1	0	1	0	1	1	0	0	0	100	0	0	0	0	0	0	10	3.3	1	1	69	0	0	0	0	0	168	550	0	0	0	0
843	2	71	25.4583	12	2	0	0	1	0	0	0	0	0	0	0	0	0	1	0	0	0	1	1	1	0	0	90	0	0	0	0	0	0	12	4.1	0	1	71	0	0	0	0	0	149.5	100	90	0	0	1
844	1	73	22.5922	14	2	0	0	1	0	0	0	0	0	0	0	0	0	1	0	1	0	1	1	0	0	0	53	0	0	0	0	0	0	14	4.3	1	1	73	0	0	0	0	0	174	0	0	0	0	0
845	1	68	25.7469	16	1	1	0	0	0	0	0	0	0	0	0	0	0	1	0	0	0	1	1	0	0	0	28	0	0	0	0	0	0	16	4.6	0	1	68	0	0	0	0	0	167.4	0	0	0	0	0
846	1	75	23.8499	11	2	0	0	1	0	0	0	0	0	0	0	0	0	1	0	1	0	0	0	1	0	0	360	0	0	0	0	0	0	11	3.6	1	0	75	0	0	0	0	0	166.1	150	670	0	1	0
847	1	69	18.513	11	1	0	1	0	0	0	0	0	0	0	0	0	0	1	0	1	0	1	0	1	0	0	425	0	0	0	0	0	0	11	3.7	1	1	69	0	0	0	0	0	168.8	400	470	0	1	0
848	2	76	27.6497	15	1	1	0	0	0	0	0	0	0	0	0	0	0	1	0	1	0	1	1	1	0	1	95	0	0	500	0	0	0	15	4.3	1	1	76	0	0	0	0	0	149.2	0	0	0	0	1
849	2	74	22.0526	12	1	0	1	0	0	0	0	0	0	0	0	0	0	1	0	1	0	1	1	1	0	0	130	0	0	0	0	0	0	12	4.3	1	1	74	0	0	0	0	0	148.3	10	800	0	0	0
850	2	74	24.6035	13	1	1	0	0	0	0	0	0	0	0	0	0	0	1	0	0	0	1	1	0	0	0	228	0	0	900	1	2	1	13	4.3	0	1	74	0	0	0	0	1	159	0	1200	0	0	1
851	1	78	24.5508	14	1	0	1	0	0	0	0	0	0	0	0	0	0	1	0	0	0	1	1	0	0	0	46	0	0	0	0	0	0	14	4	0	1	78	0	0	0	0	0	160	0	0	0	1	0
852	1	77	27.745	14	1	1	0	0	0	0	0	0	0	0	0	0	0	1	0	1	0	1	1	1	0	0	135	0	0	500	0	0	0	14	4.4	1	1	77	0	0	0	0	0	154	0	185	0	0	1
853	1	74	25.2603	14	1	0	1	0	0	0	0	0	0	0	0	0	0	1	1	0	0	0	1	1	1	0	40	1	0	0	0	0	0	14	4.2	0	0	74	0	0	0	0	0	171.1	0	0	0	1	0
854	2	79	24.5268	13	2	0	0	1	0	1	1	0	0	0	0	0	0	1	0	0	0	1	1	0	0	0	55	0	0	0	0	0	0	13	4.2	0	1	79	0	0	0	0	0	147	0	0	0	0	1
855	1	80	24.0569	14	2	0	0	1	0	0	0	0	0	0	0	0	0	1	0	0	0	0	1	0	0	0	72	0	0	0	0	0	0	14	4.5	0	0	80	0	0	0	0	0	154.4	100	0	0	0	1
856	1	68	27.0501	14	1	1	0	0	0	0	0	0	0	0	0	0	0	1	0	1	0	1	1	1	0	0	65	0	0	0	0	0	0	14	4.2	1	1	68	0	0	0	0	0	175.8	0	0	0	0	0
857	1	74	25.1281	15	1	0	1	0	0	0	0	0	0	0	0	0	0	1	0	0	1	0	0	0	0	0	90	0	1	0	0	0	0	15	4.5	0	0	74	0	0	0	0	0	167.5	0	0	0	0	0
1491	2	41.35	24.4536	15	2	0	0	1	0	1	0	0	0	0	0	0	1	1	0	0	0	1	1	0	1	0	585	0	0	2200	1	5	1	15	3.9	0	1	81	0	1	0	0	0	163.6	500	788	0	0	0
1492	2	64.15	24.4609	12	1	1	0	0	0	0	0	0	0	0	0	0	0	4	0	0	0	0	1	1	0	0	235	0	0	0	0	0	0	12	4.2	0	0	72	0	0	0	0	0	168.5	200	360	0	1	0
1493	1	70.85	24.463	14	1	0	1	0	0	0	0	0	0	0	0	0	0	1	0	0	0	1	1	0	0	0	95	0	0	400	0	0	0	14	4.4	0	1	75	0	0	0	0	0	155.3	200	300	0	0	1
1494	2	49.3	24.463	13	1	1	0	0	0	0	0	0	0	0	0	0	0	1	0	1	0	1	1	1	1	0	34	0	0	0	0	0	0	13	4.7	1	1	82	0	0	0	0	0	169.4	0	0	0	1	0
858	2	73	25.6069	14	1	0	1	0	0	0	0	0	0	0	0	0	0	1	0	0	0	1	0	0	0	0	125	0	0	0	0	0	0	14	4.4	0	1	73	0	0	0	0	0	155.1	150	0	0	1	0
1495	1	65	24.4631	14	2	0	0	1	0	1	0	0	0	0	0	0	0	1	0	0	0	1	1	0	0	0	115	0	0	0	0	0	0	14	4.2	0	1	77	0	0	1	0	0	171.2	0	0	0	0	0
1496	2	50	24.4646	10	1	0	1	0	0	0	0	0	0	0	0	0	1	1	0	0	0	1	1	0	0	0	140	0	0	300	1	2	1	10	3.2	0	1	67	0	0	0	0	0	163	150	250	0	0	1
859	2	80	17.6542	14	1	0	1	0	0	0	0	0	0	0	0	0	0	1	0	0	0	1	1	0	1	0	231	0	0	0	0	0	0	14	4.8	0	1	80	0	0	0	1	0	150.9	170	0	0	1	0
1497	1	65.4	24.4646	14	2	0	0	1	1	0	0	0	0	0	0	0	0	1	0	0	0	1	1	0	0	0	49	0	0	0	0	0	0	14	4.6	0	1	65	0	0	0	0	0	163	50	0	0	0	0
860	1	76	24.7413	10	2	0	0	1	0	0	0	1	0	0	0	0	0	1	0	0	0	1	1	0	0	0	63	0	0	0	0	0	0	10	4.8	0	1	76	0	0	0	0	0	171.3	0	0	0	1	0
1498	1	73.7	24.4741	14	2	0	0	1	0	0	0	0	0	0	0	0	0	2	0	1	0	1	1	0	0	0	60	0	0	0	0	0	0	14	4.7	1	1	79	0	0	0	0	0	171.4			0	0	0
1499	1	59.4	24.4845	14	2	0	0	1	0	0	0	0	0	0	0	0	0	4	0	1	0	1	1	0	0	0	220	0	0	0	0	0	0	14		1	1	54	0	0	0	0	0	155.1	650	770	0	0	0
861	1	67	22.8762	15	1	0	1	0	0	0	0	0	0	0	0	0	0	1	0	1	0	1	1	0	0	0	60	0	0	0	0	0	0	15	4.5	1	1	67	0	0	0	0	0	177.1	100	0	0	0	0
862	1	57	22.5306	16	2	0	0	1	1	1	1	0	0	0	0	0	0	1	1	0	0	0	1	1	0	0	59	1	0	0	0	0	0	16	4.5	0	0	57	0	0	0	0	0	175	200	0	0	0	1
863	1	75	21.7128	15	1	0	1	0	0	0	0	0	0	0	0	0	0	1	1	0	0	0	0	0	0	0	410	1	0	1400	0	0	0	15	4.4	0	0	75	0	1	0	0	0	165.4	600	820	1	0	0
864	2	66	30.9432	14	2	0	0	1	0	0	0	0	0	0	0	0	0	1	0	0	0	1	1	0	0	0	133	0	0	0	0	0	0	14	4.3	0	1	66	0	0	0	0	0	156.1	0	0	0	0	0
1500	1	60.3	24.4848	15	2	0	0	1	0	0	0	0	0	0	0	0	0	1	0	0	0	0	0	0	0	0	30	0	0	0	0	0	0	15	4.1	0	0	77	0	0	0	0	0	173.2			0	0	0
1501	1	60.4	24.4906	16	2	0	0	1	0	0	0	0	0	0	0	0	0	1	1	0	0	1	1	0	0	0	30	1	0	0	0	0	0	16	4.7	0	1	52	0	0	0	0	0	177.2			0	0	0
865	1	81	24.3798	13	2	0	0	1	0	0	1	0	0	0	0	0	0	1	1	0	0	0	1	1	0	0	50	1	0	0	0	0	0	13	4	0	0	81	0	0	0	0	0	165.9	30	0	0	0	0
1502	2	48.9	24.5153	14	2	0	0	1	0	0	0	0	0	0	0	0	0	1	1	0	0	1	1	1	0	0	47	1	0	0	0	0	0	14	4.3	0	1	61	1	0	0	0	0	161.7		105	0	1	0
866	1	73	28.4929	14	1	0	1	0	0	0	0	0	0	0	0	0	0	1	0	0	0	1	1	1	0	0	346	0	0	0	0	0	0	14	4.2	0	1	73	0	0	0	0	0	161.7	230	340	0	1	0
867	1	79	24.6839	13	2	0	0	1	0	0	0	0	0	1	0	1	1	1	1	0	0	1	0	1	1	0	435	1	0	1650	1	3	1	13	4.2	0	1	69	0	1	0	0	0	172.5	1400	830	1	0	0
868	1	59	27.8759	16	2	0	0	1	0	0	0	0	0	0	0	0	0	1	1	0	0	1	1	0	0	0	1490	1	0	0	0	0	0	16	4.5	0	1	59	0	0	0	0	0	166.2	0	0	0	1	0
869	1	74	13.7716	9	1	0	1	0	0	0	0	0	0	0	0	0	0	1	0	1	0	0	0	1	0	0	173	0	0	0	0	0	0	9	3	1	0	74	0	0	0	0	0	170	100	110	0	1	0
1503	1	66.5	24.5252	13	1	1	0	0	0	0	0	0	0	0	0	0	0	1	0	1	0	0	1	0	0	0	150	0	0	0	0	0	0	13	4.2	1	0	82	0	0	0	0	0	155.3	200	200	0	1	0
1504	2	55.5	24.5268	13	2	0	0	1	0	1	1	0	0	0	0	0	0	1	0	0	0	1	1	0	0	0	55	0	0	0	0	0	0	13	4.2	0	1	79	0	0	0	0	0	147	0	0	0	0	1
1505	2	44.7	24.5453	14	1	1	0	0	0	0	0	0	0	0	0	0	0	1	0	0	0	1	0	0	0	0	131	0	0	0	0	0	0	14	4.1	0	1	77	0	0	0	0	0	175.5	0	5	0	0	0
1506	2	49	24.55	14	2	0	0	1	0	0	0	0	1	0	0	1	0	4	1	0	1	0	1	0	0	0	115	1	1	0	1	3.5	0	14	4.1	0	1	77	0	0	0	0	0	166	2300	750	0	1	0
870	1	68	24.355	12	2	0	0	1	0	0	0	0	0	0	0	0	0	1	0	1	1	0	0	1	1	0	35	0	1	0	0	0	0	12	4.5	1	0	68	0	0	0	1	0	162.8	0	0	0	0	0
871	1	82	23.0945	13	1	0	1	0	0	0	0	0	0	0	0	0	0	1	0	0	0	1	1	1	0	0	45	0	0	0	0	0	0	13	4.5	0	1	82	0	0	0	0	0	166.6	50	0	0	1	0
872	1	58	22.821	15	1	0	1	0	0	0	0	0	0	0	0	0	0	1	0	0	0	1	0	0	0	0	69	0	0	0	0	0	0	15	4.8	0	1	58	0	0	0	0	0	171.6	0	0	0	0	0
1507	1	70.2	24.5508	14	1	0	1	0	0	0	0	0	0	0	0	0	0	1	0	0	0	1	1	0	0	0	46	0	0	0	0	0	0	14	4	0	1	78	0	0	0	0	0	160	0	0	0	1	0
873	2	68	19.1742	13	1	0	1	0	0	0	0	0	0	0	0	0	0	1	0	1	0	0	0	0	0	0	157	0	0	0	0	0	0	13	3.9	1	0	68	0	0	1	0	0	152	200	20	0	1	0
874	1	75	26.1577	15	2	0	0	1	0	0	0	0	0	0	0	0	0	1	0	0	0	1	1	0	0	0	95	0	0	250	0	0	0	15	4.7	0	1	75	0	0	0	0	0	158	300	180	0	0	1
1508	2	57.6	24.5578	10	1	0	1	0	0	0	0	0	0	0	0	0	0	1	0	1	0	0	1	1	0	0	55	0	0	0	0	0	0	10	3.7	1	0	83	0	0	0	0	0	155	200	30	0	0	1
1509	1	67.25	24.5704	13	2	0	0	1	0	0	0	0	0	0	0	0	0	1	0	1	0	1	1	0	0	0	45	0	0	0	0	0	0	13	4.2	1	1	74	0	0	0	0	0	167.7	0	45	0	0	0
1510	2	55.2	24.5775	10	2	0	0	1	0	0	0	0	1	0	0	1	0	1	1	0	1	0	1	1	1	0	245	1	1	0	0	0	0	10		0	0	69	0	0	0	0	0	163		1150	0	0	0
875	2	73	36.162	12	1	0	1	0	0	0	0	0	0	0	0	0	0	1	0	1	0	1	0	1	0	0	99	0	0	300	0	0	0	12	4.1	1	1	73	0	0	0	0	0	151.5	100	0	0	0	1
1511	1	68.5	24.584	14	2	0	0	1	0	0	0	0	0	0	0	0	0	3	0	1	0	1	1	1	0	0	115	0	0	0	0	0	0	14	4	1	1	79	0	0	0	0	0	160.4			0	0	0
876	1	70	29.9588	17	1	0	1	0	0	0	0	0	0	0	0	0	0	1	0	0	0	1	1	0	0	0	125	0	0	0	0	0	0	17	4.4	0	1	70	0	0	0	0	0	170.9	500	0	0	1	0
1512	1	64	24.5866	13	1	1	0	0	0	0	0	0	0	0	0	0	0	1	0	0	0	1	1	1	0	0	135	0	0	0	0	0	0	13	4.2	0	1	75	0	0	0	0	0	175.7	0	110	0	1	0
1513	2	66.6	24.6035	13	1	1	0	0	0	0	0	0	0	0	0	0	0	1	0	0	0	1	1	0	0	0	228	0	0	900	1	2	1	13	4.3	0	1	74	0	0	0	0	1	159	0	1200	0	0	1
877	1	73	24.4498	14	1	1	0	0	0	0	0	0	0	0	0	0	0	1	0	1	0	1	1	1	0	0	133	0	0	0	0	0	0	14	4.3	1	1	73	0	0	0	0	0	163.8	0	0	0	0	0
1514	1	50.75	24.6097	14	2	0	0	1	0	0	0	0	0	0	0	0	0	1	0	0	0	1	0	0	0	0	158	0	0	0	0	0	0	14	4.2	0	1	45	1	0	0	0	0	165	100		0	0	1
1515	1	59.3	24.6097	14	1	0	1	0	0	0	0	0	0	0	0	0	0	2	0	1	0	1	0	0	0	0	160	0	0	500	0	0	0	14	4.6	1	1	67	0	0	0	0	0	165	100	100	0	0	1
1516	1	61.4	24.6102	12	1	0	1	0	0	0	0	0	0	0	0	0	0	3	1	0	1	0	0	0	0	0	30	1	1	0	0	0	0	12	4.3	0	0	85	0	0	0	0	0	175.5	0	0	0	1	0
878	1	73	31.9967	16	2	0	0	1	0	0	0	0	0	0	0	0	0	1	0	1	0	1	1	0	0	0	293	0	0	0	0	0	0	16	4.2	1	1	73	0	0	0	0	0	167.9	350	435	0	0	1
879	2	81	23.6772	12	1	1	0	0	0	0	0	0	0	0	0	0	0	1	0	0	0	1	1	0	0	0	145	0	0	0	0	0	0	12	4	0	1	81	0	0	0	0	0	145.1	100	170	0	0	0
1517	2	64.4	24.6134	14	2	0	0	1	0	0	0	0	0	0	0	0	0	1	1	0	0	1	1	0	0	0	65	1	0	0	0	0	0	14	4.2	0	1	67	0	0	0	0	0	168.4	50		0	0	0
880	1	82	25.282	14	2	0	0	1	0	0	0	0	0	0	0	0	0	1	0	1	0	1	0	0	0	0	35	0	0	0	0	0	0	14	4.6	1	1	82	0	0	0	0	0	162	0	0	0	1	0
881	2	57	22.7242	13	2	0	0	1	0	0	0	0	0	0	0	0	0	1	0	1	0	1	0	0	0	0	62	0	0	0	0	0	0	13	4.6	1	1	57	0	0	0	0	0	163.1	50	0	0	0	0
1518	2	34.25	24.6292	12	1	0	1	0	0	0	0	0	0	0	0	0	0	1	0	1	0	1	1	0	0	0	23	0	0	0	0	0	0	12	4.4	1	1	66	0	0	0	0	0	161.2	0	0	0	0	1
882	1	82	24.463	13	1	1	0	0	0	0	0	0	0	0	0	0	0	1	0	1	0	1	1	1	1	0	34	0	0	0	0	0	0	13	4.7	1	1	82	0	0	0	0	0	169.4	0	0	0	1	0
883	2	75	26.5165	9	2	0	0	1	0	0	0	0	0	0	0	0	0	1	0	1	0	1	1	0	0	0	75	0	0	0	0	0	0	9	3.8	1	1	75	0	0	0	0	0	146.1	300	0	0	0	0
1519	1	67.3	24.653	10	2	0	0	1	0	0	0	0	0	0	0	0	0	4	0	0	0	1	0	1	0	0	115	0	0	0	0	0	0	10	4.1	0	1	79	0	0	0	0	0	148		30	0	0	0
884	2	71	23.4459	14	1	0	1	0	0	0	0	0	0	0	0	0	0	1	0	1	0	1	1	1	0	0	170	0	0	0	0	0	0	14	4.5	1	1	71	0	0	0	0	0	153.3	100	105	0	1	0
885	1	75	21.5144	15	1	0	1	0	0	0	0	0	0	0	0	0	0	1	0	0	0	1	1	1	0	0	120	0	0	0	0	0	0	15	4.4	0	1	75	0	0	0	0	0	152.6	700	350	0	0	1
886	1	67	21.0077	9	1	0	1	0	0	0	0	0	0	0	0	0	0	1	1	0	1	0	0	0	0	0	220	1	1	0	0	0	0	9	4.4	0	0	67	0	0	0	0	0	169	150	240	0	1	0
1520	2	65.2	24.6531	13	2	0	0	1	0	0	0	0	0	0	0	0	0	1	0	1	0	0	1	1	0	0	57	0	0	0	0	0	0	13	4.7	1	0	73	0	0	0	0	0	158.2	100	0	1	0	0
1521	2	77.6	24.6548	14	2	0	0	1	0	0	0	0	0	0	0	0	0	1	0	1	0	1	0	0	0	0	203	0	0	0	0	0	0	14	4.4	1	1	61	0	0	0	0	0	156	600	600	0	0	1
887	1	78	24.2913	14	1	0	1	0	0	0	0	0	0	0	0	0	0	1	0	0	0	1	1	0	0	0	125	0	0	0	0	0	0	14	4.6	0	1	78	0	0	0	0	0	162	50	0	0	0	0
1522	2	64.3	24.6548	14	1	0	1	0	0	0	0	0	0	0	0	0	0	2	0	0	0	0	1	1	0	0	145	0	0	0	0	0	0	14	4	0	0	70	0	0	0	0	0	156	100	100	0	0	1
888	1	74	25.6001	16	2	0	0	1	0	0	0	0	0	0	0	0	0	1	0	1	0	1	1	0	0	0	126	0	0	0	0	0	0	16	4.4	1	1	74	0	0	0	0	0	165.3	800	0	0	0	0
889	2	66	25.0336	13	1	1	0	0	0	0	0	0	0	0	0	0	0	1	0	1	0	1	1	1	0	0	74	0	0	0	0	0	0	13	4.5	1	1	66	0	0	0	0	0	156.1	0	0	0	1	0
890	1	65	16.8731	14	1	0	1	0	0	0	0	0	0	0	0	0	0	1	0	1	0	1	0	0	0	0	108	0	0	0	0	0	0	14	4.1	1	1	65	0	0	0	0	0	161.3	250	0	0	1	0
891	1	74	24.5704	13	2	0	0	1	0	0	0	0	0	0	0	0	0	1	0	1	0	1	1	0	0	0	45	0	0	0	0	0	0	13	4.2	1	1	74	0	0	0	0	0	167.7	0	45	0	0	0
892	1	89	22.2675	13	1	1	0	0	0	0	0	0	0	0	0	0	0	1	0	1	0	0	0	0	1	0	35	0	0	0	0	0	0	13	4.2	1	0	89	0	0	0	0	0	158.3	0	0	0	0	0
1523	2	67	24.6709	12	1	1	0	0	0	0	0	0	0	0	0	0	0	1	1	0	0	1	0	1	0	0	35	1	0	0	0	0	0	12	4.5	0	1	71	0	0	0	0	0	151.6	0	0	0	0	0
1524	1	57.3	24.6839	13	2	0	0	1	0	0	0	0	0	1	0	1	1	1	1	0	0	1	0	1	1	0	435	1	0	1650	1	3	1	13	4.2	0	1	69	0	1	0	0	0	172.5	1400	830	1	0	0
1525	2	60.2	24.7094	12	1	1	0	0	0	0	0	0	0	0	0	0	0	3	0	1	0	1	1	0	0	0	208	0	0	700	0	0	0	12	4.4	1	1	79	0	0	0	0	0	166.5	400	200	0	1	0
1526	2	63.5	24.7256	14	2	0	0	1	0	1	1	0	0	0	0	0	0	1	0	1	0	1	1	1	0	0	117	0	0	0	0	0	0	14	4.5	1	1	66	0	0	0	0	0	171	50		0	0	0
893	2	68	27.7292	12	2	0	0	1	0	1	0	0	0	0	0	0	0	1	1	0	0	1	1	1	0	0	64	1	0	0	0	0	0	12	4.5	0	1	68	0	0	0	0	0	155.5	0	0	0	0	1
1527	1	76.35	24.729		2	0	0	1	0	1	0	0	0	0	0	0	0	1	1	0	1	0	0	0	0	0	46	1	1	0	0	0	0			0	0	81	0	0	0	0	0	161			0	1	0
1528	1	59.8	24.7353	12	1	0	1	0	0	0	0	0	0	0	0	0	0	1	0	0	0	1	1	0	0	0	30	0	0	0	0	0	0	12	4	0	1	78	0	0	0	0	0	148.3	30	0	0	0	1
1529	2	48.15	24.7356	12	2	0	0	1	0	0	0	0	0	0	0	0	0	4	0	1	0	0	1	0	0	0	272	0	0	0	0	0	0	12	3.8	1	0	89	0	0	0	0	0	158	250	465	0	1	0
894	1	70	25.669	15	2	0	0	1	0	0	0	0	0	0	0	0	0	1	0	1	0	1	0	0	0	0	170	0	0	0	0	0	0	15	4	1	1	70	0	0	0	0	0	163	200	100	0	1	0
895	2	82	24.3596	11	2	0	0	1	1	0	0	0	0	0	0	0	0	1	0	0	0	1	1	0	0	1	155	0	0	0	0	0	0	11	4	0	1	82	0	0	0	0	0	152.7	100	20	0	0	0
1530	2	67	24.7372	16	2	0	0	1	0	0	0	0	0	0	0	0	0	3	1	0	1	0	1	1	0	0	133	1	1	0	0	0	0	16	4.5	0	0	60	0	0	0	0	0	181.4			0	0	1
1531	2	63.6	24.7409	13	2	0	0	1	0	0	0	0	0	0	0	0	0	4	0	0	0	1	1	0	0	0	290	0	0	0	0	0	0	13	4.2	0	1	69	0	0	0	0	0	167	250	400	0	1	0
896	1	74	20.3522	10	1	0	1	0	0	0	0	0	0	0	0	0	0	1	1	0	0	1	1	0	0	0	97	1	0	0	0	0	0	10	4.3	0	1	74	0	0	0	0	0	171.7	50	300	0	1	0
1532	1	60.5	24.7413	10	2	0	0	1	0	0	0	1	0	0	0	0	0	1	0	0	0	1	1	0	0	0	63	0	0	0	0	0	0	10	4.8	0	1	76	0	0	0	0	0	171.3	0	0	0	1	0
897	1	66	22.188	14	2	0	0	1	0	0	0	0	0	0	0	0	0	1	0	1	0	0	0	0	0	0	45	0	0	0	0	0	0	14	4.3	1	0	66	0	0	0	0	0	167.7	30	0	0	1	0
898	2	63	21.8459	14	2	0	0	1	0	0	0	0	0	0	0	0	0	1	0	1	0	1	1	0	0	0	35	0	0	0	0	0	0	14	4.4	1	1	63	0	0	0	0	0	162.8	0	0	0	0	0
1533	1	65.3	24.7475	15	1	0	1	0	0	0	0	0	0	0	0	0	0	1	0	0	0	1	0	0	0	0	87	0	0	0	0	0	0	15	4.1	0	1	76	0	0	0	0	0	157	350	130	0	0	1
1534	1	76.9	24.754	13	1	0	1	0	0	0	0	0	0	0	0	0	0	1	0	0	0	1	0	1	0	0	197	0	0	500	0	0	0	13	4.9	0	1	73	0	0	0	0	0	169	1000	380	0	0	0
1535	1	80.1	24.7586	10	1	0	1	0	0	0	0	0	0	0	0	0	0	1	0	0	0	1	0	1	1	0	85	0	0	0	0	0	0	10	3.6	0	1	76	0	0	0	0	0	173	100	100	0	1	0
899	2	80	21.3375	12	2	0	0	1	0	0	0	0	0	0	0	0	0	1	1	0	0	1	1	0	0	0	80	1	0	0	0	0	0	12	2.9	0	1	80	0	0	1	0	0	143.6	100	0	0	1	0
1536	1	69.6	24.7656	12	1	0	1	0	0	0	0	0	0	0	0	0	0	2	0	0	0	0	1	1	0	0	195	0	0	500	0	0	0	12	4.1	0	0	80	0	0	0	0	0	160	500	0	0	1	0
900	1	57	18.5303	13	2	0	0	1	1	0	0	0	0	0	0	0	0	1	1	0	0	1	0	0	0	0	92	1	0	0	0	0	0	13	3.4	0	1	57	0	0	0	0	0	168	0	95	0	1	0
901	2	82	25.4129	9	2	0	0	1	0	0	0	0	0	0	0	0	0	1	1	0	0	1	1	0	0	0	50	1	0	0	0	0	0	9	2.7	0	1	82	0	0	0	0	1	157.2	0	50	0	0	0
902	1	58	22.7871	15	1	0	1	0	0	0	0	0	0	0	0	0	0	1	0	1	0	1	0	0	0	0	88	0	0	0	0	0	0	15	4.5	1	1	58	0	0	0	0	0	169.8	50	0	0	1	0
903	1	60	33.9233	14	2	0	0	1	0	1	0	0	0	0	0	0	0	1	0	0	0	1	1	0	0	0	35	0	0	0	0	0	0	14	4.8	0	1	60	0	0	0	0	0	177.6	0	0	0	0	0
904	1	78	22.2461	13	1	1	0	0	0	0	0	0	0	0	0	0	0	1	0	0	0	1	0	1	1	0	35	0	0	0	0	0	0	13	4.2	0	1	78	0	0	0	0	0	160	0	0	0	1	0
905	1	87	28.3714	14	2	0	0	1	0	0	0	0	0	0	0	0	0	1	0	1	0	0	0	0	0	0	35	0	0	0	0	0	0	14	4.6	1	0	87	0	0	0	0	0	173.8	0	0	0	0	0
1537	2	63.8	24.7662	14	1	0	1	0	0	0	0	0	0	0	0	0	0	1	0	0	0	1	0	1	0	0	160	0	0	0	0	0	0	14	4.1	0	1	74	0	0	0	0	0	168	200		0	0	0
906	1	71	21.0131	14	2	0	0	1	0	1	0	0	0	0	0	0	0	1	0	1	0	1	1	0	0	0	65	0	0	0	0	0	0	14	4.3	1	1	71	0	0	0	0	0	156.4	0	50	0	1	0
1538	2	73.95	24.7676	14	1	1	0	0	0	0	0	0	0	0	0	0	0	1	0	0	0	0	1	0	0	0	35	0	0	0	0	0	0	14	3.1	0	0	74	0	0	0	0	0	162	0	200	0	0	1
1539	2	70.3	24.7706	14	1	0	1	0	0	0	0	0	0	0	0	0	0	1	0	1	1	0	0	0	0	0	75	0	1	0	0	0	0	14	4.3	1	0	80	0	0	0	0	0	166.9	10	0	0	0	0
1540	1	62.8	24.7815	15	1	0	1	0	0	0	0	0	1	0	0	1	0	1	0	1	0	1	1	0	0	0	135	0	0	0	0	0	0	15	4.2	1	1	76	0	0	0	0	0	166.5	50	0	0	0	0
907	1	68	25.7101	15	2	0	0	1	0	0	0	0	0	0	0	0	0	1	0	0	0	0	1	0	0	0	160	0	0	0	0	0	0	15	4.1	0	0	68	0	0	0	0	0	164	0	0	0	1	0
908	2	79	29.593	12	1	0	1	0	0	0	0	0	0	0	0	0	0	1	0	0	0	1	1	0	0	0	220	0	0	0	0	0	0	12	4.4	0	1	79	0	0	0	0	0	146.6	200	460	0	0	1
909	1	73	19.0654	13	1	1	0	0	0	0	0	0	0	0	0	0	0	1	0	0	0	1	0	1	0	0	135	0	0	0	0	0	0	13	4.5	0	1	73	0	0	0	0	0	172.3	0	0	0	0	0
1541	1	89.2	24.7819	16	1	0	1	0	0	0	0	0	0	0	0	0	0	1	1	0	0	1	0	0	0	0	50	1	0	0	0	0	0	16	4.7	0	1	53	0	0	0	0	0	172.1	10	0	0	1	0
910	1	59	30.1018	14	1	1	0	0	0	0	0	0	0	0	0	0	0	1	1	0	0	0	1	0	0	0	55	1	0	0	0	0	0	14	4.1	0	0	59	0	0	0	0	0	166.8	0	0	0	1	0
1542	2	58	24.7961	15	2	0	0	1	0	0	0	0	0	0	0	0	0	1	0	1	0	1	1	0	0	0	195	0	0	0	0	0	0	15	4.4	1	1	69	0	0	0	0	0	162.9	50		0	0	0
1543	2	50.8	24.7984	15	2	0	0	1	1	0	0	0	0	1	0	1	0	4	1	0	1	0	0	1	0	0	260	1	1	900	0	0	0	15	4.7	0	1	74	0	0	0	0	0	160.9	900	1040	0	0	0
911	2	57	22.5326	10	2	0	0	1	0	0	0	0	0	0	0	0	0	1	0	0	0	1	0	0	0	0	35	0	0	0	0	0	0	10	4.7	0	1	57	0	0	0	0	0	160.3	0	0	0	0	0
1544	1	83.1	24.8196	15	1	0	1	0	0	0	0	0	0	0	0	0	0	2	0	1	0	1	0	0	0	0	35	0	0	0	0	0	0	15	4.9	1	1	43	0	0	0	0	0	171.5	0	0	0	0	0
1545	1	59.3	24.8501	12	1	0	1	0	0	0	0	0	0	0	0	0	0	2	1	0	1	0	1	0	0	0	185	1	1	0	0	0	0	12	4.5	0	0	69	0	0	0	0	0	153.3	50	1600	1	0	0
912	1	73	24.962	14	1	0	1	0	0	0	0	0	0	0	0	0	0	1	0	1	0	1	1	1	0	0	155	0	0	0	0	0	0	14	4.3	1	1	73	0	0	0	0	0	157.6	30	0	0	0	0
913	1	77	21.7996	14	2	0	0	1	0	0	1	0	0	0	0	0	0	1	1	0	1	0	1	0	0	0	59	1	1	0	0	0	0	14	4.2	0	0	77	0	0	0	0	0	154	0	200	1	0	0
1546	2	56.35	24.8639	14	2	0	0	1	0	0	0	0	0	0	0	0	0	1	0	0	0	0	1	1	0	0	38	0	0	0	0	0	0	14	4.5	0	0	57	0	0	0	0	0	160.5			0	1	0
1547	1	64.5	24.8643	14	1	1	0	0	0	0	0	0	0	0	0	0	0	4	0	0	0	1	1	1	0	0	150	0	0	0	0	0	0	14	4.7	0	1	55	0	0	0	0	0	162.8	500	0	0	0	0
914	1	64	31.9982	16	2	0	0	1	0	0	0	0	0	0	0	0	0	1	0	0	0	1	1	0	0	0	31	0	0	0	0	0	0	16	4.3	0	1	64	0	0	0	0	0	168.5	10	0	0	0	0
1548	2	49.3	24.8889	13	2	0	0	1	0	0	0	0	0	0	0	0	0	1	1	0	1	0	1	0	0	0	50	1	1	0	0	0	0	13	4.4	0	0	65	0	0	0	0	0	150	0	0	0	0	0
1549	1	60.9	24.8931	15	1	1	0	0	0	0	0	0	0	0	0	0	0	1	0	1	0	0	0	0	0	0	82	0	0	0	0	0	0	15	4.3	1	0	60	0	0	0	0	0	174.5	50	0	0	0	1
915	1	65	24.2543	14	2	0	0	1	0	0	0	0	0	0	0	0	0	1	1	0	0	1	1	0	0	0	35	1	0	0	0	0	0	14	3.7	0	1	65	0	0	0	0	0	168.3	0	0	0	0	1
1550	1	64.4	24.9097	11	2	0	0	1	0	0	0	0	0	0	0	0	0	1	0	1	0	1	1	1	0	0	290	0	0	0	0	0	0	11	4.2	1	1	74	0	0	0	0	0	151.8	400	600	0	1	0
916	2	83	21.6206	14	2	0	0	1	0	0	0	0	0	0	0	0	0	1	0	1	0	1	0	0	0	0	85	0	0	0	0	0	0	14	3.9	1	1	83	0	0	0	0	0	149	150	0	0	0	1
917	2	52	27.3239	15	2	0	0	1	0	0	0	0	0	0	0	0	0	1	0	0	0	1	0	1	0	0	174	0	0	250	0	0	0	15	4.3	0	1	52	0	0	0	0	0	159.6	300	300	0	0	0
918	2	83	21.1879	13	1	0	1	0	0	0	0	0	0	0	0	0	0	1	0	0	0	1	1	0	0	1	135	0	0	0	0	0	0	13	4.3	0	1	83	0	0	0	0	0	150.2	200	300	0	0	0
1551	1	69.75	24.9166	14	2	0	0	1	0	1	0	0	0	0	0	0	0	1	1	0	0	1	1	0	0	0	45	1	0	0	0	0	0	14	4.4	0	1	72	0	0	0	0	0	167	0	0	0	0	0
1552	2	45.9	24.9197	12	2	0	0	1	1	0	0	0	0	0	0	0	0	1	1	0	0	1	1	1	1	0	170	1	0	1000	0	0	0	12	4.4	0	1	80	0	0	0	0	0	166.4	40	0	0	0	0
919	1	76	22.8047	11	2	0	0	1	0	1	0	0	0	0	0	0	0	1	1	0	0	1	1	0	1	0	250	1	0	0	0	0	0	11	4.4	0	1	76	0	0	0	1	0	167	100	640	0	1	0
1553	2	68	24.9267	14	1	1	0	0	0	0	0	0	0	0	0	0	0	4	0	1	0	1	0	1	0	0	65	0	0	0	0	0	0	14	4.4	1	1	63	0	0	0	0	0	175.3	100	150	0	1	0
1554	2	63.2	24.962	14	1	0	1	0	0	0	0	0	0	0	0	0	0	1	0	1	0	1	1	1	0	0	155	0	0	0	0	0	0	14	4.3	1	1	73	0	0	0	0	0	157.6	30	0	0	0	0
1555	1	59.05	24.9678	12	2	0	0	1	0	0	0	0	0	0	0	0	0	3	0	0	0	0	1	0	0	0	90	0	0	0	0	0	0	12	4.4	0	0	75	0	0	0	0	0	153.2	100	20	0	0	1
920	2	66	24.6292	12	1	0	1	0	0	0	0	0	0	0	0	0	0	1	0	1	0	1	1	0	0	0	23	0	0	0	0	0	0	12	4.4	1	1	66	0	0	0	0	0	161.2	0	0	0	0	1
1556	1	80	24.9797	14	1	1	0	0	0	0	0	0	0	0	0	0	0	1	0	1	0	1	0	1	0	0	285	0	0	1200	0	0	0	14	4.3	1	1	74	0	1	0	0	0	167.4	0	1420	1	0	0
1557	1	110.7	24.9944	16	2	0	0	1	0	1	0	0	0	0	0	0	0	1	0	1	0	1	0	0	0	0	140	0	0	0	0	0	0	16	3.9	1	1	81	0	0	0	0	0	171.6	500	150	0	0	0
921	1	66	28.0285	15	1	1	0	0	0	0	0	0	0	0	0	0	0	1	0	0	0	0	1	1	0	0	49	0	0	0	0	0	0	15	4.4	0	0	66	0	0	0	0	0	171.2	0	0	0	0	0
922	1	69	24.3013	14	1	0	1	0	0	0	0	0	0	0	0	0	0	1	0	0	0	0	1	0	0	0	50	0	0	0	0	0	0	14	4.1	0	0	69	0	0	0	0	0	164.8	0	160	0	0	0
1558	2	43.8	25.0269	17	1	1	0	0	0	0	0	0	0	0	0	0	0	1	0	1	0	1	1	0	0	0	92	0	0	0	0	0	0	17	4.3	1	1	77	0	0	0	0	0	167.6	0	0	0	1	0
923	1	77	27.8926	16	1	0	1	0	0	0	0	0	0	0	0	0	0	1	0	0	0	1	1	1	0	0	86	0	0	0	0	0	0	16	4.4	0	1	77	0	0	0	0	0	154	100	0	0	1	0
924	2	71	27.3106	14	1	1	0	0	0	0	0	0	0	0	0	0	0	1	0	0	0	1	0	0	0	0	25	0	0	0	0	0	0	14	4.2	0	1	71	0	0	0	0	0	153.5	0	0	0	0	1
1559	1	55.35	25.0275	16	2	0	0	1	0	0	0	0	0	0	0	0	1	2	0	1	0	1	1	0	0	0	435	0	0	1500	1	21	1	16	4.2	0	1	73	0	0	0	0	0	163.8	6500	5150	0	0	0
925	2	77	26.1778	9	1	0	1	0	0	0	0	0	0	0	0	0	0	1	0	1	0	1	1	0	0	0	95	0	0	0	1	0.5	1	9	3.2	1	1	77	0	0	0	0	0	150	150	100	0	0	1
926	1	63	26.5605	16	1	1	0	0	0	0	0	0	1	0	0	1	0	1	1	0	1	0	0	0	0	0	125	1	1	0	0	0	0	16	4.8	0	0	63	0	0	0	0	0	163.9	0	0	1	0	0
927	1	63	23.5432	15	2	0	0	1	0	0	0	0	0	0	0	0	0	2	0	0	0	0	1	0	0	0	59	0	0	0	0	0	0	15	4.1	0	0	63	0	0	0	0	0	169.7	100	0	0	0	1
928	2	73	26.086	12	2	0	0	1	0	0	0	0	0	0	0	0	0	1	0	0	0	1	1	0	0	0	60	0	0	200	0	0	0	12	4.1	0	1	73	0	0	0	0	0	150.9	300	0	0	0	1
1560	2	47.8	25.0336	13	1	1	0	0	0	0	0	0	0	0	0	0	0	1	0	1	0	1	1	1	0	0	74	0	0	0	0	0	0	13	4.5	1	1	66	0	0	0	0	0	156.1	0	0	0	1	0
929	1	81	18.6955	13	2	0	0	1	0	0	0	0	0	0	0	0	0	1	0	1	0	1	0	0	0	0	35	0	0	0	0	0	0	13	4.2	1	1	81	0	0	0	0	0	157.2	0	0	0	0	0
930	1	75	18.9293	11	2	0	0	1	0	0	0	0	0	0	0	0	0	1	0	1	0	1	1	1	0	0	325	0	0	0	0	0	0	11	4.1	1	1	75	0	0	0	0	0	168.9	200	200	0	1	0
1561	1	73.45	25.0352	13	2	0	0	1	0	0	0	0	0	0	0	0	0	1	0	1	0	1	1	0	0	0	43	0	0	0	0	0	0	13	3.8	1	1	74	0	0	0	0	0	178.2	50		0	1	0
931	1	60	24.8931	15	1	1	0	0	0	0	0	0	0	0	0	0	0	1	0	1	0	0	0	0	0	0	82	0	0	0	0	0	0	15	4.3	1	0	60	0	0	0	0	0	174.5	50	0	0	0	1
932	1	74	26.5123	15	1	1	0	0	0	0	0	0	0	0	0	0	0	1	0	0	0	1	1	0	0	0	75	0	0	0	0	0	0	15	4.1	0	1	74	0	0	0	0	0	163.3	0	0	0	0	0
933	2	80	27.5837	13	1	0	1	0	0	0	0	0	0	0	0	0	0	1	0	1	0	0	1	1	0	0	80	0	0	0	0	0	0	13	4.1	1	0	80	0	0	0	0	0	156.2	400	0	0	0	1
934	1	76	26.8876		1	0	1	0	0	0	0	0	0	0	0	0	0	1	0	0	0	1	1	1	0	0	40	0	0	0	0	0	0			0	1	76	0	0	0	0	0	162.5	200	0	0	0	0
935	1	78	21.4837	13	1	0	1	0	0	0	0	0	0	1	0	1	1	1	1	0	0	1	1	0	0	0	345	1	0	300	1	3	1	13	4.1	0	1	69	0	1	0	0	0	163.1	1450	670	1	0	0
1562	2	62.4	25.0383	15	1	1	0	0	0	0	0	0	0	0	0	0	0	1	1	0	1	0	1	0	0	0	27	1	1	0	0	0	0	15	4.4	0	0	76	0	0	0	0	0	167.8	0	0	0	0	0
1563	2	41.45	25.0661	13	2	0	0	1	0	0	0	0	0	0	0	0	0	1	0	0	0	1	1	0	0	0	135	0	0	0	0	0	0	13	3.9	0	1	66	0	0	0	0	0	164.1	50	100	0	1	0
936	1	60	26.4157	14	1	0	1	0	0	0	0	0	0	0	0	0	0	1	0	1	0	1	1	0	0	0	85	0	0	0	0	0	0	14	4.4	1	1	60	0	0	0	0	0	168.5	50	0	0	0	0
937	2	67	28.6112	13	1	1	0	0	0	0	0	0	0	0	0	0	0	1	0	1	0	0	1	1	0	0	32	0	0	0	0	0	0	13	4.2	1	0	67	0	0	1	0	0	150.9	0	0	0	1	0
938	2	79	30.511	13	1	1	0	0	0	0	0	0	0	0	0	0	0	1	0	0	0	1	0	0	0	0	140	0	0	0	0	0	0	13	4.3	0	1	79	0	0	0	0	0	151.9	300	200	0	1	0
939	2	68	19.2052	13	2	0	0	1	0	1	0	0	0	0	0	0	0	1	0	0	0	1	0	0	0	0	209	0	0	0	0	0	0	13	4.1	0	1	68	0	0	0	0	0	146.2	50	110	0	1	0
1564	2	52.8	25.0762	15	1	1	0	0	0	0	0	0	0	0	0	0	0	1	0	1	0	1	0	0	0	0	175	0	0	0	0	0	0	15	4.4	1	1	70	0	0	0	0	0	161	0	450	0	1	0
940	1	87	21.8887	11	1	0	1	0	0	0	0	0	0	0	0	0	0	1	0	1	0	1	0	0	0	0	130	0	0	0	0	0	0	11	4.4	1	1	87	0	0	0	0	0	155.9	100	50	0	1	0
941	1	63	27.0941	15	1	0	1	0	0	0	0	0	0	0	0	0	0	1	0	1	0	1	0	0	0	0	460	0	0	1000	1	2	1	15	4.5	1	1	63	0	0	0	0	0	176.6	2050	0	0	0	0
1565	2	61.75	25.0795	13	1	0	1	0	0	0	0	0	1	0	0	1	1	1	1	0	0	1	0	1	0	0	380	1	0	0	1	2	1	13	4	0	1	69	0	1	0	0	0	157.8	1100	1410	1	0	0
942	2	55	27.1111	12	2	0	0	1	0	0	0	0	0	0	0	0	0	1	1	0	0	1	1	0	0	0	60	1	0	0	0	0	0	12	4.1	0	1	55	0	0	0	0	0	150	50	0	0	0	0
943	1	74	24.7676	14	1	1	0	0	0	0	0	0	0	0	0	0	0	1	0	0	0	0	1	0	0	0	35	0	0	0	0	0	0	14	3.1	0	0	74	0	0	0	0	0	162	0	200	0	0	1
1566	1	64.2	25.0855	11	2	0	0	1	0	0	0	0	0	0	0	0	0	1	0	1	0	1	0	0	0	0	130	0	0	400	0	0	0	11	2.7	1	1	57	0	0	0	0	0	173.6	0	30	0	1	0
1567	2	62.75	25.1125	11	1	0	1	0	0	0	0	0	0	0	0	0	0	1	0	1	0	1	1	1	0	0	75	0	0	0	0	0	0	11	4.3	1	1	78	0	0	0	0	0	166	600	0	0	0	0
944	1	69	27.0104	17	1	0	1	0	0	0	0	0	0	0	0	0	0	1	0	0	0	1	0	0	0	0	91	0	0	0	0	0	0	17	4.6	0	1	69	0	0	0	0	0	162.7	500	0	0	0	0
945	1	74	23.957	14	2	0	0	1	0	0	0	0	0	0	0	0	0	1	0	0	0	0	0	1	0	0	125	0	0	0	0	0	0	14	4.5	0	0	74	0	0	0	0	0	168.6	50	0	0	0	0
946	1	77	24.5453	14	1	1	0	0	0	0	0	0	0	0	0	0	0	1	0	0	0	1	0	0	0	0	131	0	0	0	0	0	0	14	4.1	0	1	77	0	0	0	0	0	175.5	0	5	0	0	0
947	2	61	23.3514		1	0	1	0	0	0	0	0	1	0	0	1	0	1	0	0	0	1	0	1	0	0	175	0	0	0	1	1	1			0	1	61	0	0	0	0	0	163.6	100	450	0	0	1
948	1	63	22.0522	12	2	0	0	1	0	1	0	0	0	0	0	0	0	1	0	0	0	0	0	1	0	0	280	0	0	300	0	0	0	12	3.6	0	0	63	0	0	0	0	0	173	800	470	0	1	0
1568	1	55.5	25.1148	11	2	0	0	1	0	0	0	0	0	0	0	0	0	1	0	0	0	0	1	1	1	0	180	0	0	0	0	0	0	11	3.3	0	0	80	0	0	0	0	0	161	400	450	0	0	1
949	1	65	28.7143		1	1	1	0	0	0	0	0	1	0	0	1	0	1	0	1	0	1	1	0	0	0	87	0	0	0	0	0	0		4.2	1	1	65	0	0	0	0	0	159.5	100	30	0	0	0
950	1	72	22.925	13	2	0	0	1	0	1	0	0	0	0	0	0	0	1	1	0	0	0	1	0	0	0	155	1	0	0	0	0	0	13	4.4	0	0	72	0	0	0	0	0	170.7	150	0	0	0	0
1569	1	58.5	25.1281	15	1	0	1	0	0	0	0	0	0	0	0	0	0	1	0	0	1	0	0	0	0	0	90	0	1	0	0	0	0	15	4.5	0	0	74	0	0	0	0	0	167.5	0	0	0	0	0
951	1	77	21.0501	16	1	1	0	0	0	0	0	0	0	0	0	0	0	1	1	0	0	1	0	1	0	0	130	1	0	0	0	0	0	16	3.7	0	1	77	0	0	0	0	0	168.9	100	200	0	1	0
952	1	85	18.6469	15	1	1	0	0	0	0	0	0	0	0	0	0	0	1	0	0	0	1	1	1	0	0	22	0	0	0	0	0	0	15	4.3	0	1	85	0	0	0	0	0	162.6	0	0	0	0	0
953	2	79	25.0795	13	1	0	1	0	0	0	0	0	1	0	0	1	1	1	1	0	0	1	0	1	0	0	380	1	0	0	1	2	1	13	4	0	1	69	0	1	0	0	0	157.8	1100	1410	1	0	0
1570	2	63.5	25.1315	12	1	0	1	0	0	0	0	0	0	0	0	0	0	3	0	1	0	1	0	1	0	0	180	0	0	500	0	0	0	12	4.4	1	1	71	0	0	0	0	0	163.4	300	0	0	1	0
1571	1	56.8	25.1428	16	1	0	1	0	0	0	0	0	0	0	0	0	0	1	0	1	0	1	0	0	0	0	40	0	0	0	0	0	0	16	4.2	1	1	60	0	0	0	0	0	165.6	30	0	0	1	0
1572	1	72.1	25.1476		2	0	0	1	0	0	1	0	0	0	0	0	0	1	0	1	0	0	1	0	0	0	110	0	0	0	1	2	1		4.4	1	0	79	0	0	0	0	0	144.9	400	50	0	0	1
1573	1	70.4	25.1832	15	2	0	0	1	0	0	0	0	0	0	0	0	0	2	0	1	0	1	0	1	0	0	80	0	0	0	0	0	0	15	4.4	1	1	46	0	0	0	0	0	175.2			0	0	0
954	1	79	24.7815	15	1	0	1	0	0	0	0	0	1	0	0	1	0	1	0	1	0	1	1	0	0	0	35	0	0	0	0	0	0	15	4.2	1	1	76	0	0	0	0	0	166.5	50	0	0	0	0
1574	1	74.8	25.1903	15	2	0	0	1	0	0	1	0	0	0	0	0	0	1	0	0	0	0	1	1	0	0	51	0	0	0	0	0	0	15	4.2	0	0	70	0	0	0	0	0	170			0	0	0
955	2	75	26.9717	13	1	0	1	0	0	0	0	0	0	0	0	0	0	1	0	1	0	1	1	0	0	0	50	0	0	0	0	0	0	13	4.5	1	1	75	0	0	0	0	0	153.8	400	150	0	0	0
1575	1	81.3	25.204	13	1	0	1	0	0	0	0	0	0	0	0	0	0	1	0	0	0	1	1	0	0	0	75	0	0	0	0	0	0	13	4.6	0	1	70	0	0	0	0	0	153	200	0	0	0	1
956	1	64	26.8548	15	1	1	1	0	0	0	0	0	0	0	0	0	0	2	0	0	0	1	0	0	0	0	35	0	0	0	0	0	0	15	4.6	0	1	64	0	0	0	0	0	169	0	0	0	0	0
957	2	75	27.7281	13	1	0	1	0	0	0	0	0	0	0	0	0	0	1	0	1	0	1	1	0	0	0	89	0	0	0	0	0	0	13	4.3	1	1	75	0	0	0	0	0	148.2	200	0	0	1	0
958	2	79	25.1476		2	0	0	1	0	0	1	0	0	0	0	0	0	1	0	1	0	0	1	0	0	0	110	0	0	0	1	2	1		4.4	1	0	79	0	0	0	0	0	144.9	400	50	0	0	1
1576	2	67.05	25.2174	16	1	0	1	0	0	0	0	0	0	0	0	0	0	1	0	1	0	1	1	1	0	0	45	0	0	0	0	0	0	16	4.7	1	1	66	0	0	0	0	0	163	8	0	0	0	1
1577	1	67.1	25.2183	13	2	0	0	1	0	0	0	0	0	0	0	0	0	1	1	0	0	1	1	0	0	0	250	1	0	500	0	0	0	13	4.2	0	1	74	0	0	0	0	0	167.2	600	0	0	1	0
1578	1	56.3	25.2241	11	2	0	0	1	0	0	0	0	0	0	0	0	0	2	0	1	0	0	1	1	0	0	186	0	0	0	0	0	0	11	4.1	1	0	69	0	0	0	0	0	145.5	200	350	0	0	1
1579	2	59.2	25.2441		2	0	0	1	0	0	1	0	0	0	0	0	0	1	1	0	0	0	1	1	1	0	93	1	0	0	0	0	0			0	0	71	0	0	0	0	0	159.1		30	0	0	0
1580	2	50	25.2448	12	2	0	0	1	0	0	0	0	0	0	0	0	0	4	0	1	0	1	1	1	0	0	86	0	0	0	0	0	0	12	2.7	1	1	85	0	0	0	0	0	147.2	30	40	0	1	0
959	1	67	20.6781	12	1	0	1	0	0	0	0	0	0	0	0	0	0	1	0	0	0	1	1	0	0	0	165	0	0	0	0	0	0	12	4.4	0	1	67	0	0	0	0	0	166.9	200	310	0	1	0
1581	2	72.4	25.2603	14	1	0	1	0	0	0	0	0	0	0	0	0	0	1	1	0	0	0	1	1	1	0	40	1	0	0	0	0	0	14	4.2	0	0	74	0	0	0	0	0	171.1	0	0	0	1	0
960	2	68	29.2622	13	2	0	0	1	0	0	0	0	0	0	0	0	1	1	0	0	0	1	1	0	0	0	265	0	0	1500	1	3	1	13	4	0	1	68	0	0	0	0	0	153	1200	670	0	0	1
961	1	89	28.9864	11	1	1	0	0	0	0	0	0	0	0	0	0	0	1	0	1	0	1	0	0	0	0	35	0	0	0	0	0	0	11	3.8	1	1	89	0	0	0	0	0	168.9	0	0	0	0	0
962	1	82	20.6445	13	1	0	1	0	0	0	0	0	0	0	0	0	1	1	1	0	0	1	1	0	0	0	365	1	0	0	1	2	1	13	3.3	0	1	82	0	1	0	0	0	160	300	380	1	0	0
1582	2	51	25.282	14	2	0	0	1	0	0	0	0	0	0	0	0	0	1	0	1	0	1	0	0	0	0	35	0	0	0	0	0	0	14	4.6	1	1	82	0	0	0	0	0	162	0	0	0	1	0
[truncated: 7 more columns]
